# Supplementary material for: Crystal structure of 1,2-bis­(2,6-di­methyl­phen­yl)-3-phenyl­guanidine
Source: Acta Crystallogr E Crystallogr Commun. 2015 Jun 27;71(Pt 7):o506–7. doi: 10.1107/S2056989015011822 (PMC4518950; doi:10.1107/S2056989015011822)
Supplement: Supplementary file 1 [file e-71-0o506-sup1.cif]

##############################################################################
#                                                                            #
# This CIF contains the data in a paper accepted for publication in          #
# Acta Crystallographica Section E. It conforms to the requirements of       #
# Notes for Authors for Acta Crystallographica Section E, and has been       #
# peer reviewed under the auspices of the IUCr Commission on Journals.       #
#                                                                            #
# Full details of the Crystallographic Information File format               #
# are given in the paper "The Crystallographic Information File (CIF):       #
# a New Standard Archive File for Crystallography" by S. R. Hall, F. H.      #
# Allen and I. D. Brown [Acta Cryst. (1991), A47, 655-685].                  #
#                                                                            #
# The current version of the core CIF dictionary is obtainable from          #
# ftp://ftp.iucr.org/pub/cif_core.dic.                                       #
#                                                                            #
# Software is freely available for graphical display of the structure(s)     #
# in this CIF. For information consult the CIF software page                 #
# http://www.iucr.org/resources/cif/software.                                #
#                                                                            #
# This file may be used for bona fide research purposes within the           #
# scientific community so long as proper attribution is given to the journal # 
# article from which it was obtained.                                        #
#                                                                            #
##############################################################################
data_I
_audit_creation_method     'form.cif (version 2.0)'
_journal_data_validation_number     ?
_journal_date_recd_electronic     2015-06-13
_journal_date_accepted     2015-06-20
_journal_name_full     'Acta Crystallographica, Section E'
_journal_year     2015
_journal_volume     71
_journal_issue      7
_journal_page_first     o506
_journal_page_last     o507
_journal_paper_category     HO
_journal_paper_doi     10.1107/S2056989015011822
_journal_coeditor_code     PK2556
_publ_contact_author_name     'Hongfei Han'
_publ_contact_author_address
;
The School of Chemistry and Chemical Engineering,
Shanxi University,
Taiyuan, Shanxi 030006,
People's Republic of China
;
_publ_contact_author_email     'hfhan001@163.com'
_publ_contact_author_fax     '(86)-351-7122604'
_publ_contact_author_phone     '(86)-351-2275137'
_publ_section_title
;
Crystal structure of 1,2-bis(2,6-dimethylphenyl)-3-phenylguanidine
;
loop_
    _publ_author_name
    _publ_author_footnote
    _publ_author_address
    'Han, Hongfei' .
;
The School of Chemistry and Chemical Engineering
Shanxi University
Taiyuan 030006
People's Republic of China
;
    'Guo, Zhiqiang' .
;
Institute of Applied Chemistry,
Shanxi University,
Taiyuan, Shanxi 030006,
People's Republic of China
;
    'Wei, Xuehong' .
;
The School of Chemistry and Chemical Engineering
Shanxi University
Taiyuan 030006
People's Republic of China
;
_chemical_name_systematic
;
1,2-Bis(2,6-dimethylphenyl)-3-phenylguanidine
;
_chemical_name_common     ?
_chemical_formula_moiety     'C23 H25 N3'
_chemical_formula_sum     'C23 H25 N3'
_chemical_formula_iupac     'C23 H25 N3'
_chemical_formula_weight     343.46
_chemical_melting_point     ?
_symmetry_cell_setting     orthorhombic
_symmetry_space_group_name_H-M     'P c a 21'
_symmetry_space_group_name_Hall     'P 2c -2ac'
loop_
    _symmetry_equiv_pos_as_xyz
    'x, y, z'
    '-x, -y, z+1/2'
    '-x+1/2, y, z+1/2'
    'x+1/2, -y, z'
_cell_length_a     19.003(7)
_cell_length_b     7.924(3)
_cell_length_c     13.056(5)
_cell_angle_alpha     90.00
_cell_angle_beta     90.00
_cell_angle_gamma     90.00
_cell_volume     1966.0(13)
_cell_formula_units_Z     4
_cell_measurement_reflns_used     2316
_cell_measurement_theta_min     2.78
_cell_measurement_theta_max     23.46
_cell_measurement_temperature     194(2)
_exptl_crystal_description     block
_exptl_crystal_colour     colourless
_exptl_crystal_size_max     0.35
_exptl_crystal_size_mid     0.33
_exptl_crystal_size_min     0.30
_exptl_crystal_density_diffrn     1.160
_exptl_crystal_density_meas     ?
_exptl_crystal_density_method     'not measured'
_exptl_crystal_F_000     736
_exptl_absorpt_coefficient_mu     0.069
_exptl_absorpt_correction_type     multi-scan
_exptl_absorpt_process_details
;
(SADABS; Sheldrick, 1996)
;
_exptl_absorpt_correction_T_min     0.9763
_exptl_absorpt_correction_T_max     0.9796
_exptl_special_details     ?
_diffrn_ambient_temperature     194(2)
_diffrn_radiation_type     MoK\a
_diffrn_radiation_wavelength     0.71073
_diffrn_radiation_source     'fine-focus sealed tube'
_diffrn_radiation_monochromator     graphite
_diffrn_measurement_device_type     'Bruker SMART CCD area-detector'
_diffrn_measurement_method     '\f and \w scans'
_diffrn_detector_area_resol_mean     ?
_diffrn_reflns_number     10737
_diffrn_reflns_av_R_equivalents     0.0380
_diffrn_reflns_av_sigmaI/netI     0.0415
_diffrn_reflns_theta_min     2.65
_diffrn_reflns_theta_max     25.50
_diffrn_reflns_theta_full     25.50
_diffrn_measured_fraction_theta_max     0.997
_diffrn_measured_fraction_theta_full     0.997
_diffrn_reflns_limit_h_min     -23
_diffrn_reflns_limit_h_max     23
_diffrn_reflns_limit_k_min     -9
_diffrn_reflns_limit_k_max     5
_diffrn_reflns_limit_l_min     -15
_diffrn_reflns_limit_l_max     15
_refine_special_details
;
 Refinement of F^2^ against ALL reflections.  The weighted R-factor wR and
 goodness of fit S are based on F^2^, conventional R-factors R are based
 on F, with F set to zero for negative F^2^. The threshold expression of
 F^2^ > 2sigma(F^2^) is used only for calculating R-factors(gt) etc. and is
 not relevant to the choice of reflections for refinement.  R-factors based
 on F^2^ are statistically about twice as large as those based on F, and R-
 factors based on ALL data will be even larger.
;
_reflns_number_total     3547
_reflns_number_gt     2649
_reflns_threshold_expression     >2\s(I)
_refine_ls_structure_factor_coef     Fsqd
_refine_ls_matrix_type     full
_refine_ls_R_factor_all     0.0648
_refine_ls_R_factor_gt     0.0409
_refine_ls_wR_factor_gt     0.0929
_refine_ls_wR_factor_ref     0.1044
_refine_ls_goodness_of_fit_ref     1.015
_refine_ls_restrained_S_all     1.015
_refine_ls_number_reflns     3547
_refine_ls_number_parameters     239
_refine_ls_number_restraints     1
_refine_ls_hydrogen_treatment     constr
_refine_ls_weighting_scheme     calc
_refine_ls_weighting_details
                 'calc w=1/[\s^2^(Fo^2^)+(0.0564P)^2^] where P=(Fo^2^+2Fc^2^)/3'
_atom_sites_solution_hydrogens     geom
_atom_sites_solution_primary     direct
_atom_sites_solution_secondary     difmap
_refine_ls_shift/su_max     0.001
_refine_ls_shift/su_mean     0.000
_refine_diff_density_max     0.143
_refine_diff_density_min     -0.143
_refine_ls_extinction_method     none
_refine_ls_extinction_coef     ?
loop_
    _atom_type_symbol
    _atom_type_description
    _atom_type_scat_dispersion_real
    _atom_type_scat_dispersion_imag
    _atom_type_scat_source
    'C' 'C' 0.0033 0.0016
                         'International Tables Vol C Tables 4.2.6.8 and 6.1.1.4'
    'H' 'H' 0.0000 0.0000
                         'International Tables Vol C Tables 4.2.6.8 and 6.1.1.4'
    'N' 'N' 0.0061 0.0033
                         'International Tables Vol C Tables 4.2.6.8 and 6.1.1.4'
_computing_data_collection
;
APEX2 (Bruker, 2007)
;
_computing_cell_refinement
;
SAINT (Bruker, 2007)
;
_computing_data_reduction
;
SAINT (Bruker, 2007)
;
_computing_structure_solution
;
SHELXS97 (Sheldrick, 2008)
;
_computing_structure_refinement
;
SHELXL97 (Sheldrick, 2008)
;
_computing_molecular_graphics
;
SHELXTL (Sheldrick, 2008)
;
_computing_publication_material
;
publCIF (Westrip, 2010)
;
loop_
    _atom_site_type_symbol
    _atom_site_label
    _atom_site_fract_x
    _atom_site_fract_y
    _atom_site_fract_z
    _atom_site_U_iso_or_equiv
    _atom_site_adp_type
    _atom_site_calc_flag
    _atom_site_refinement_flags
    _atom_site_occupancy
    _atom_site_symmetry_multiplicity
    _atom_site_disorder_assembly
    _atom_site_disorder_group
    N N1 0.51390(8) 0.8726(2) 0.22933(14) 0.0499(4) Uani d . 1 1 . .
    H H1 0.5001 0.8129 0.2815 0.060 Uiso d R 1 1 . .
    N N2 0.39761(8) 0.9417(2) 0.19326(13) 0.0470(4) Uani d . 1 1 . .
    N N3 0.48706(8) 1.0319(2) 0.08715(13) 0.0494(5) Uani d . 1 1 . .
    H H3 0.5300 1.0109 0.0680 0.059 Uiso d R 1 1 . .
    C C1 0.58760(9) 0.8820(3) 0.21187(15) 0.0414(5) Uani d . 1 1 . .
    C C2 0.62483(11) 1.0196(3) 0.24776(18) 0.0535(6) Uani d . 1 1 . .
    C C3 0.69708(12) 1.0198(4) 0.2354(2) 0.0693(7) Uani d . 1 1 . .
    H H3A 0.7238 1.1136 0.2586 0.083 Uiso calc R 1 1 . .
    C C4 0.73035(12) 0.8867(4) 0.1904(2) 0.0695(7) Uani d . 1 1 . .
    H H4 0.7801 0.8879 0.1840 0.083 Uiso calc R 1 1 . .
    C C5 0.69327(12) 0.7521(4) 0.15447(18) 0.0612(6) Uani d . 1 1 . .
    H H5 0.7173 0.6614 0.1223 0.073 Uiso calc R 1 1 . .
    C C6 0.62094(10) 0.7464(3) 0.16442(17) 0.0482(5) Uani d . 1 1 . .
    C C7 0.58943(16) 1.1640(3) 0.3014(2) 0.0825(8) Uani d . 1 1 . .
    H H7A 0.5631 1.1213 0.3605 0.124 Uiso calc R 1 1 . .
    H H7B 0.5570 1.2202 0.2539 0.124 Uiso calc R 1 1 . .
    H H7C 0.6250 1.2448 0.3247 0.124 Uiso calc R 1 1 . .
    C C8 0.57928(15) 0.5980(3) 0.1261(2) 0.0732(7) Uani d . 1 1 . .
    H H8A 0.5423 0.6375 0.0796 0.110 Uiso calc R 1 1 . .
    H H8B 0.5578 0.5392 0.1843 0.110 Uiso calc R 1 1 . .
    H H8C 0.6106 0.5204 0.0894 0.110 Uiso calc R 1 1 . .
    C C9 0.46259(9) 0.9480(3) 0.17228(15) 0.0392(4) Uani d . 1 1 . .
    C C10 0.37336(10) 0.8594(3) 0.28195(16) 0.0470(5) Uani d . 1 1 . .
    C C11 0.36221(11) 0.9503(4) 0.37126(18) 0.0592(7) Uani d . 1 1 . .
    C C12 0.32944(14) 0.8739(5) 0.4525(2) 0.0830(9) Uani d . 1 1 . .
    H H12 0.3214 0.9366 0.5133 0.100 Uiso calc R 1 1 . .
    C C13 0.30812(15) 0.7093(6) 0.4476(3) 0.0950(12) Uani d . 1 1 . .
    H H13 0.2852 0.6584 0.5044 0.114 Uiso calc R 1 1 . .
    C C14 0.32015(14) 0.6189(4) 0.3606(3) 0.0918(11) Uani d . 1 1 . .
    H H14 0.3059 0.5041 0.3580 0.110 Uiso calc R 1 1 . .
    C C15 0.35250(11) 0.6897(3) 0.2757(2) 0.0628(7) Uani d . 1 1 . .
    C C16 0.38379(16) 1.1319(4) 0.3781(2) 0.0814(9) Uani d . 1 1 . .
    H H16A 0.3731 1.1888 0.3133 0.122 Uiso calc R 1 1 . .
    H H16B 0.4344 1.1389 0.3916 0.122 Uiso calc R 1 1 . .
    H H16C 0.3580 1.1868 0.4338 0.122 Uiso calc R 1 1 . .
    C C17 0.36204(16) 0.5931(4) 0.1775(3) 0.0942(10) Uani d . 1 1 . .
    H H17A 0.3381 0.6526 0.1217 0.141 Uiso calc R 1 1 . .
    H H17B 0.3419 0.4799 0.1850 0.141 Uiso calc R 1 1 . .
    H H17C 0.4123 0.5839 0.1619 0.141 Uiso calc R 1 1 . .
    C C18 0.44829(10) 1.1495(3) 0.02788(14) 0.0437(5) Uani d . 1 1 . .
    C C19 0.37790(11) 1.1326(3) 0.00775(16) 0.0546(6) Uani d . 1 1 . .
    H H19 0.3529 1.0372 0.0326 0.065 Uiso calc R 1 1 . .
    C C20 0.34337(13) 1.2550(3) -0.04892(17) 0.0641(7) Uani d . 1 1 . .
    H H20 0.2943 1.2446 -0.0611 0.077 Uiso calc R 1 1 . .
    C C21 0.37888(15) 1.3896(3) -0.0873(2) 0.0685(7) Uani d . 1 1 . .
    H H21 0.3546 1.4731 -0.1258 0.082 Uiso calc R 1 1 . .
    C C22 0.44980(15) 1.4048(3) -0.07045(19) 0.0666(7) Uani d . 1 1 . .
    H H22 0.4749 1.4976 -0.0985 0.080 Uiso calc R 1 1 . .
    C C23 0.48466(11) 1.2853(3) -0.01269(16) 0.0533(5) Uani d . 1 1 . .
    H H23 0.5338 1.2964 -0.0007 0.064 Uiso calc R 1 1 . .
loop_
    _atom_site_aniso_label
    _atom_site_aniso_U_11
    _atom_site_aniso_U_22
    _atom_site_aniso_U_33
    _atom_site_aniso_U_12
    _atom_site_aniso_U_13
    _atom_site_aniso_U_23
    N1 0.0348(8) 0.0591(10) 0.0557(10) 0.0034(8) 0.0009(8) 0.0171(9)
    N2 0.0339(9) 0.0611(11) 0.0460(10) 0.0061(8) 0.0012(7) 0.0097(9)
    N3 0.0358(9) 0.0664(12) 0.0461(9) 0.0083(8) 0.0054(7) 0.0140(10)
    C1 0.0336(10) 0.0483(11) 0.0424(11) -0.0002(9) -0.0060(8) 0.0072(10)
    C2 0.0533(12) 0.0528(13) 0.0543(13) -0.0053(11) -0.0068(11) 0.0059(11)
    C3 0.0564(14) 0.0834(19) 0.0682(15) -0.0248(14) -0.0165(13) 0.0080(15)
    C4 0.0356(11) 0.111(2) 0.0622(15) -0.0066(13) -0.0028(11) 0.0113(17)
    C5 0.0477(13) 0.0820(18) 0.0540(13) 0.0115(12) 0.0023(10) -0.0007(13)
    C6 0.0432(11) 0.0551(13) 0.0461(11) 0.0001(10) -0.0039(10) 0.0016(11)
    C7 0.0967(19) 0.0517(14) 0.099(2) 0.0000(14) -0.0121(17) -0.0118(17)
    C8 0.0800(18) 0.0600(17) 0.0795(17) -0.0056(14) -0.0001(14) -0.0135(14)
    C9 0.0368(10) 0.0428(11) 0.0379(10) 0.0029(9) -0.0032(9) -0.0003(9)
    C10 0.0295(9) 0.0615(14) 0.0498(12) 0.0091(10) 0.0007(9) 0.0086(11)
    C11 0.0449(13) 0.0842(18) 0.0483(13) 0.0202(13) 0.0008(10) 0.0096(13)
    C12 0.0684(18) 0.127(3) 0.0534(15) 0.0326(18) 0.0107(13) 0.0181(18)
    C13 0.0656(17) 0.129(3) 0.091(2) 0.0279(19) 0.0308(16) 0.058(2)
    C14 0.0606(16) 0.078(2) 0.137(3) 0.0074(15) 0.0213(18) 0.044(2)
    C15 0.0420(12) 0.0628(15) 0.0837(17) 0.0046(11) 0.0078(12) 0.0096(15)
    C16 0.088(2) 0.085(2) 0.0710(17) 0.0123(17) -0.0064(15) -0.0176(17)
    C17 0.0784(18) 0.0710(18) 0.133(3) -0.0084(15) 0.015(2) -0.023(2)
    C18 0.0450(11) 0.0506(13) 0.0355(10) 0.0058(9) 0.0019(9) 0.0008(10)
    C19 0.0453(12) 0.0729(17) 0.0455(12) 0.0040(11) -0.0026(9) 0.0083(12)
    C20 0.0533(13) 0.0902(19) 0.0487(12) 0.0137(13) -0.0040(11) 0.0067(14)
    C21 0.0819(18) 0.0696(18) 0.0541(14) 0.0251(15) -0.0055(13) 0.0062(14)
    C22 0.090(2) 0.0497(15) 0.0606(15) 0.0046(13) -0.0032(13) 0.0051(13)
    C23 0.0574(13) 0.0517(13) 0.0509(12) -0.0007(11) -0.0028(11) -0.0014(12)
_geom_special_details
;
 All esds (except the esd in the dihedral angle between two l.s. planes)
 are estimated using the full covariance matrix.  The cell esds are taken
 into account individually in the estimation of esds in distances, angles
 and torsion angles; correlations between esds in cell parameters are only
 used when they are defined by crystal symmetry.  An approximate (isotropic)
 treatment of cell esds is used for estimating esds involving l.s. planes.
;
loop_
    _geom_bond_atom_site_label_1
    _geom_bond_atom_site_label_2
    _geom_bond_site_symmetry_2
    _geom_bond_distance
    _geom_bond_publ_flag
    N1 C9 . 1.365(2) ?
    N1 C1 . 1.421(2) ?
    N1 H1 . 0.8700 ?
    N2 C9 . 1.266(2) ?
    N2 C10 . 1.407(3) ?
    N3 C9 . 1.376(2) ?
    N3 C18 . 1.418(3) ?
    N3 H3 . 0.8699 ?
    C1 C2 . 1.381(3) ?
    C1 C6 . 1.393(3) ?
    C2 C3 . 1.382(3) ?
    C2 C7 . 1.501(4) ?
    C3 C4 . 1.363(4) ?
    C3 H3A . 0.9500 ?
    C4 C5 . 1.362(3) ?
    C4 H4 . 0.9500 ?
    C5 C6 . 1.381(3) ?
    C5 H5 . 0.9500 ?
    C6 C8 . 1.503(3) ?
    C7 H7A . 0.9800 ?
    C7 H7B . 0.9800 ?
    C7 H7C . 0.9800 ?
    C8 H8A . 0.9800 ?
    C8 H8B . 0.9800 ?
    C8 H8C . 0.9800 ?
    C10 C11 . 1.387(3) ?
    C10 C15 . 1.405(3) ?
    C11 C12 . 1.370(4) ?
    C11 C16 . 1.499(4) ?
    C12 C13 . 1.368(5) ?
    C12 H12 . 0.9500 ?
    C13 C14 . 1.363(5) ?
    C13 H13 . 0.9500 ?
    C14 C15 . 1.386(4) ?
    C14 H14 . 0.9500 ?
    C15 C17 . 1.503(4) ?
    C16 H16A . 0.9800 ?
    C16 H16B . 0.9800 ?
    C16 H16C . 0.9800 ?
    C17 H17A . 0.9800 ?
    C17 H17B . 0.9800 ?
    C17 H17C . 0.9800 ?
    C18 C19 . 1.370(3) ?
    C18 C23 . 1.385(3) ?
    C19 C20 . 1.385(3) ?
    C19 H19 . 0.9500 ?
    C20 C21 . 1.358(3) ?
    C20 H20 . 0.9500 ?
    C21 C22 . 1.371(4) ?
    C21 H21 . 0.9500 ?
    C22 C23 . 1.380(3) ?
    C22 H22 . 0.9500 ?
    C23 H23 . 0.9500 ?
loop_
    _geom_angle_atom_site_label_1
    _geom_angle_atom_site_label_2
    _geom_angle_atom_site_label_3
    _geom_angle_site_symmetry_1
    _geom_angle_site_symmetry_3
    _geom_angle
    _geom_angle_publ_flag
    C9 N1 C1 . . 126.42(17) ?
    C9 N1 H1 . . 116.8 ?
    C1 N1 H1 . . 116.8 ?
    C9 N2 C10 . . 121.07(16) ?
    C9 N3 C18 . . 125.64(16) ?
    C9 N3 H3 . . 117.2 ?
    C18 N3 H3 . . 117.2 ?
    C2 C1 C6 . . 121.78(17) ?
    C2 C1 N1 . . 119.46(19) ?
    C6 C1 N1 . . 118.63(17) ?
    C1 C2 C3 . . 118.0(2) ?
    C1 C2 C7 . . 122.0(2) ?
    C3 C2 C7 . . 119.9(2) ?
    C4 C3 C2 . . 120.7(2) ?
    C4 C3 H3A . . 119.7 ?
    C2 C3 H3A . . 119.7 ?
    C5 C4 C3 . . 121.0(2) ?
    C5 C4 H4 . . 119.5 ?
    C3 C4 H4 . . 119.5 ?
    C4 C5 C6 . . 120.5(2) ?
    C4 C5 H5 . . 119.7 ?
    C6 C5 H5 . . 119.7 ?
    C5 C6 C1 . . 118.0(2) ?
    C5 C6 C8 . . 121.2(2) ?
    C1 C6 C8 . . 120.80(18) ?
    C2 C7 H7A . . 109.5 ?
    C2 C7 H7B . . 109.5 ?
    H7A C7 H7B . . 109.5 ?
    C2 C7 H7C . . 109.5 ?
    H7A C7 H7C . . 109.5 ?
    H7B C7 H7C . . 109.5 ?
    C6 C8 H8A . . 109.5 ?
    C6 C8 H8B . . 109.5 ?
    H8A C8 H8B . . 109.5 ?
    C6 C8 H8C . . 109.5 ?
    H8A C8 H8C . . 109.5 ?
    H8B C8 H8C . . 109.5 ?
    N2 C9 N1 . . 124.15(18) ?
    N2 C9 N3 . . 121.58(17) ?
    N1 C9 N3 . . 114.26(16) ?
    C11 C10 C15 . . 120.2(2) ?
    C11 C10 N2 . . 120.1(2) ?
    C15 C10 N2 . . 119.2(2) ?
    C12 C11 C10 . . 119.4(3) ?
    C12 C11 C16 . . 120.2(3) ?
    C10 C11 C16 . . 120.5(2) ?
    C13 C12 C11 . . 121.3(3) ?
    C13 C12 H12 . . 119.3 ?
    C11 C12 H12 . . 119.3 ?
    C14 C13 C12 . . 119.3(3) ?
    C14 C13 H13 . . 120.3 ?
    C12 C13 H13 . . 120.3 ?
    C13 C14 C15 . . 121.9(3) ?
    C13 C14 H14 . . 119.0 ?
    C15 C14 H14 . . 119.0 ?
    C14 C15 C10 . . 117.8(3) ?
    C14 C15 C17 . . 122.0(3) ?
    C10 C15 C17 . . 120.2(2) ?
    C11 C16 H16A . . 109.5 ?
    C11 C16 H16B . . 109.5 ?
    H16A C16 H16B . . 109.5 ?
    C11 C16 H16C . . 109.5 ?
    H16A C16 H16C . . 109.5 ?
    H16B C16 H16C . . 109.5 ?
    C15 C17 H17A . . 109.5 ?
    C15 C17 H17B . . 109.5 ?
    H17A C17 H17B . . 109.5 ?
    C15 C17 H17C . . 109.5 ?
    H17A C17 H17C . . 109.5 ?
    H17B C17 H17C . . 109.5 ?
    C19 C18 C23 . . 119.3(2) ?
    C19 C18 N3 . . 123.2(2) ?
    C23 C18 N3 . . 117.43(18) ?
    C18 C19 C20 . . 119.8(2) ?
    C18 C19 H19 . . 120.1 ?
    C20 C19 H19 . . 120.1 ?
    C21 C20 C19 . . 120.8(2) ?
    C21 C20 H20 . . 119.6 ?
    C19 C20 H20 . . 119.6 ?
    C20 C21 C22 . . 119.9(2) ?
    C20 C21 H21 . . 120.1 ?
    C22 C21 H21 . . 120.1 ?
    C21 C22 C23 . . 120.0(2) ?
    C21 C22 H22 . . 120.0 ?
    C23 C22 H22 . . 120.0 ?
    C22 C23 C18 . . 120.2(2) ?
    C22 C23 H23 . . 119.9 ?
    C18 C23 H23 . . 119.9 ?
loop_
    _geom_torsion_atom_site_label_1
    _geom_torsion_atom_site_label_2
    _geom_torsion_atom_site_label_3
    _geom_torsion_atom_site_label_4
    _geom_torsion_site_symmetry_1
    _geom_torsion_site_symmetry_2
    _geom_torsion_site_symmetry_3
    _geom_torsion_site_symmetry_4
    _geom_torsion
    _geom_torsion_publ_flag
    C9 N1 C1 C2 . . . . 82.9(3) ?
    C9 N1 C1 C6 . . . . -101.1(2) ?
    C6 C1 C2 C3 . . . . 0.0(3) ?
    N1 C1 C2 C3 . . . . 175.9(2) ?
    C6 C1 C2 C7 . . . . -178.4(2) ?
    N1 C1 C2 C7 . . . . -2.5(3) ?
    C1 C2 C3 C4 . . . . -0.9(4) ?
    C7 C2 C3 C4 . . . . 177.5(2) ?
    C2 C3 C4 C5 . . . . 1.4(4) ?
    C3 C4 C5 C6 . . . . -1.0(4) ?
    C4 C5 C6 C1 . . . . 0.1(3) ?
    C4 C5 C6 C8 . . . . -179.4(2) ?
    C2 C1 C6 C5 . . . . 0.4(3) ?
    N1 C1 C6 C5 . . . . -175.5(2) ?
    C2 C1 C6 C8 . . . . 179.9(2) ?
    N1 C1 C6 C8 . . . . 4.0(3) ?
    C10 N2 C9 N1 . . . . 2.6(3) ?
    C10 N2 C9 N3 . . . . -178.32(19) ?
    C1 N1 C9 N2 . . . . -177.0(2) ?
    C1 N1 C9 N3 . . . . 3.9(3) ?
    C18 N3 C9 N2 . . . . 15.3(3) ?
    C18 N3 C9 N1 . . . . -165.6(2) ?
    C9 N2 C10 C11 . . . . 94.0(2) ?
    C9 N2 C10 C15 . . . . -93.7(2) ?
    C15 C10 C11 C12 . . . . -1.3(3) ?
    N2 C10 C11 C12 . . . . 170.91(19) ?
    C15 C10 C11 C16 . . . . -179.4(2) ?
    N2 C10 C11 C16 . . . . -7.3(3) ?
    C10 C11 C12 C13 . . . . 0.7(4) ?
    C16 C11 C12 C13 . . . . 178.9(3) ?
    C11 C12 C13 C14 . . . . 0.5(4) ?
    C12 C13 C14 C15 . . . . -1.0(5) ?
    C13 C14 C15 C10 . . . . 0.4(4) ?
    C13 C14 C15 C17 . . . . -176.4(3) ?
    C11 C10 C15 C14 . . . . 0.7(3) ?
    N2 C10 C15 C14 . . . . -171.5(2) ?
    C11 C10 C15 C17 . . . . 177.6(2) ?
    N2 C10 C15 C17 . . . . 5.4(3) ?
    C9 N3 C18 C19 . . . . -37.2(3) ?
    C9 N3 C18 C23 . . . . 144.1(2) ?
    C23 C18 C19 C20 . . . . -2.8(3) ?
    N3 C18 C19 C20 . . . . 178.5(2) ?
    C18 C19 C20 C21 . . . . 1.8(3) ?
    C19 C20 C21 C22 . . . . 0.3(4) ?
    C20 C21 C22 C23 . . . . -1.4(4) ?
    C21 C22 C23 C18 . . . . 0.4(4) ?
    C19 C18 C23 C22 . . . . 1.8(3) ?
    N3 C18 C23 C22 . . . . -179.54(19) ?
loop_
    _geom_hbond_atom_site_label_D
    _geom_hbond_atom_site_label_H
    _geom_hbond_atom_site_label_A
    _geom_hbond_site_symmetry_A
    _geom_hbond_distance_DH
    _geom_hbond_distance_HA
    _geom_hbond_distance_DA
    _geom_hbond_angle_DHA
    C4 H4 N2 4_575 0.95 2.61 3.457(3) 148
_iucr_refine_instructions_details
;
TITL s1120b in Pca21
CELL  0.71073   19.0030    7.9240   13.0560    90.000    90.000    90.000
ZERR        4    0.0070    0.0030    0.0050     0.000     0.000     0.000
LATT -1
SYMM             - X ,            - Y ,    0.50000 + Z
SYMM     0.50000 - X ,              Y ,    0.50000 + Z
SYMM     0.50000 + X ,            - Y ,              Z
SFAC C  H  N
UNIT 92  100  12
OMIT -3 51
L.S. 10
ACTA
BOND $H
FMAP 2
PLAN -20
CONF
SIZE 0.35 0.33 0.3
HTAB
TEMP -79
WGHT    0.056400
FVAR       0.29500
N1    3    0.513897    0.872635    0.229332    11.00000    0.03483    0.05910 =
         0.05575    0.01706    0.00090    0.00337
AFIX   3
H1    2    0.500116    0.812905    0.281523    11.00000   -1.20000
AFIX   0
N2    3    0.397606    0.941688    0.193259    11.00000    0.03391    0.06109 =
         0.04602    0.00973    0.00121    0.00607
N3    3    0.487056    1.031850    0.087146    11.00000    0.03577    0.06637 =
         0.04606    0.01405    0.00538    0.00828
AFIX   3
H3    2    0.530029    1.010879    0.068026    11.00000   -1.20000
AFIX   0
C1    1    0.587601    0.882043    0.211872    11.00000    0.03356    0.04830 =
         0.04236    0.00723   -0.00598   -0.00025
C2    1    0.624830    1.019576    0.247758    11.00000    0.05330    0.05283 =
         0.05425    0.00592   -0.00681   -0.00530
C3    1    0.697076    1.019771    0.235427    11.00000    0.05645    0.08338 =
         0.06822    0.00797   -0.01646   -0.02478
AFIX  43
H3A   2    0.723806    1.113627    0.258580    11.00000   -1.20000
AFIX   0
C4    1    0.730353    0.886703    0.190396    11.00000    0.03560    0.11062 =
         0.06224    0.01134   -0.00281   -0.00662
AFIX  43
H4    2    0.780148    0.887864    0.183980    11.00000   -1.20000
AFIX   0
C5    1    0.693267    0.752110    0.154468    11.00000    0.04775    0.08199 =
         0.05401   -0.00070    0.00228    0.01153
AFIX  43
H5    2    0.717336    0.661385    0.122293    11.00000   -1.20000
AFIX   0
C6    1    0.620944    0.746400    0.164416    11.00000    0.04319    0.05513 =
         0.04614    0.00163   -0.00388    0.00011
C7    1    0.589426    1.163981    0.301358    11.00000    0.09669    0.05173 =
         0.09899   -0.01176   -0.01213   -0.00004
AFIX 137
H7A   2    0.563082    1.121334    0.360469    11.00000   -1.50000
H7B   2    0.557035    1.220158    0.253934    11.00000   -1.50000
H7C   2    0.625039    1.244759    0.324678    11.00000   -1.50000
AFIX   0
C8    1    0.579281    0.597973    0.126101    11.00000    0.08000    0.06002 =
         0.07951   -0.01351   -0.00015   -0.00558
AFIX 137
H8A   2    0.542300    0.637546    0.079624    11.00000   -1.50000
H8B   2    0.557804    0.539179    0.184271    11.00000   -1.50000
H8C   2    0.610581    0.520443    0.089432    11.00000   -1.50000
AFIX   0
C9    1    0.462593    0.948029    0.172278    11.00000    0.03680    0.04279 =
         0.03788   -0.00027   -0.00323    0.00286
C10   1    0.373363    0.859377    0.281951    11.00000    0.02952    0.06149 =
         0.04985    0.00862    0.00067    0.00914
C11   1    0.362215    0.950311    0.371258    11.00000    0.04489    0.08424 =
         0.04833    0.00961    0.00083    0.02021
C12   1    0.329435    0.873929    0.452457    11.00000    0.06836    0.12743 =
         0.05335    0.01806    0.01066    0.03260
AFIX  43
H12   2    0.321353    0.936641    0.513346    11.00000   -1.20000
AFIX   0
C13   1    0.308121    0.709261    0.447621    11.00000    0.06559    0.12866 =
         0.09084    0.05787    0.03079    0.02787
AFIX  43
H13   2    0.285160    0.658371    0.504399    11.00000   -1.20000
AFIX   0
C14   1    0.320145    0.618928    0.360563    11.00000    0.06059    0.07828 =
         0.13651    0.04371    0.02128    0.00736
AFIX  43
H14   2    0.305934    0.504064    0.357987    11.00000   -1.20000
AFIX   0
C15   1    0.352496    0.689655    0.275656    11.00000    0.04196    0.06283 =
         0.08374    0.00962    0.00781    0.00463
C16   1    0.383785    1.131937    0.378073    11.00000    0.08828    0.08504 =
         0.07096   -0.01755   -0.00641    0.01230
AFIX 137
H16A  2    0.373069    1.188798    0.313266    11.00000   -1.50000
H16B  2    0.434433    1.138909    0.391564    11.00000   -1.50000
H16C  2    0.357956    1.186839    0.433845    11.00000   -1.50000
AFIX   0
C17   1    0.362036    0.593114    0.177511    11.00000    0.07838    0.07104 =
         0.13332   -0.02309    0.01452   -0.00837
AFIX 137
H17A  2    0.338113    0.652609    0.121673    11.00000   -1.50000
H17B  2    0.341888    0.479942    0.185014    11.00000   -1.50000
H17C  2    0.412327    0.583859    0.161867    11.00000   -1.50000
AFIX   0
C18   1    0.448291    1.149463    0.027878    11.00000    0.04499    0.05056 =
         0.03545    0.00076    0.00192    0.00576
C19   1    0.377904    1.132581    0.007747    11.00000    0.04530    0.07287 =
         0.04552    0.00827   -0.00260    0.00397
AFIX  43
H19   2    0.352850    1.037235    0.032569    11.00000   -1.20000
AFIX   0
C20   1    0.343373    1.254968   -0.048917    11.00000    0.05333    0.09023 =
         0.04870    0.00674   -0.00401    0.01368
AFIX  43
H20   2    0.294271    1.244625   -0.061066    11.00000   -1.20000
AFIX   0
C21   1    0.378881    1.389585   -0.087315    11.00000    0.08189    0.06962 =
         0.05413    0.00619   -0.00548    0.02515
AFIX  43
H21   2    0.354614    1.473054   -0.125794    11.00000   -1.20000
AFIX   0
C22   1    0.449798    1.404809   -0.070450    11.00000    0.08961    0.04967 =
         0.06058    0.00507   -0.00315    0.00464
AFIX  43
H22   2    0.474927    1.497561   -0.098517    11.00000   -1.20000
AFIX   0
C23   1    0.484655    1.285350   -0.012692    11.00000    0.05743    0.05173 =
         0.05088   -0.00141   -0.00284   -0.00068
AFIX  43
H23   2    0.533752    1.296351   -0.000718    11.00000   -1.20000
HKLF 4
REM  s1120b in Pca21
REM R1 =  0.0409 for   2649 Fo > 4sig(Fo)  and  0.0648 for all   3547 data
REM    239 parameters refined using      1 restraints
END
;
