# Supplementary material for: Crystal structure of 1,2-bis­(2,6-di­methyl­phen­yl)-3-phenyl­guanidine
Source: Acta Crystallogr E Crystallogr Commun. 2015 Jun 27;71(Pt 7):o506–7. doi: 10.1107/S2056989015011822 (PMC4518950; doi:10.1107/S2056989015011822)
Supplement: Supplementary file 2 [file e-71-0o506-Isup2.hkl]

# 
# h,k,l, Fc-squared, Fo-squared, sigma(Fo-squared) and status flag 
# 
data_I
_shelx_title ' s1120b in Pca21' 
_shelx_refln_list_code          4 
_shelx_F_calc_maximum      113.32 
_exptl_crystal_F_000       736.00 
_reflns_d_resolution_high  0.8255 
 
loop_ 
 _symmetry_equiv_pos_as_xyz 
 'x, y, z' 
 '-x, -y, z+1/2' 
 '-x+1/2, y, z+1/2' 
 'x+1/2, -y, z' 
 
_cell_length_a    19.0030 
_cell_length_b     7.9240 
_cell_length_c    13.0560 
_cell_angle_alpha  90.000 
_cell_angle_beta   90.000 
_cell_angle_gamma  90.000 
 
_shelx_F_squared_multiplier     1.000 
 
loop_ 
 _refln_index_h 
 _refln_index_k 
 _refln_index_l 
 _refln_F_squared_calc 
 _refln_F_squared_meas 
 _refln_F_squared_sigma 
 _refln_observed_status 
   2   0 -15        5.84        3.47      9.31 o 
   4   0 -15        7.72        6.24      4.50 o 
   6   0 -15       21.25       22.68      5.28 o 
   1   1 -15        3.63        4.80      3.13 o 
   2   1 -15        0.29       -3.57      3.14 o 
   3   1 -15        1.99        1.17      3.20 o 
   4   1 -15        9.07       12.38      4.56 o 
   5   1 -15        4.35        5.00      3.39 o 
   6   1 -15       12.90       10.22      3.54 o 
   1   2 -15        6.08       10.75      3.49 o 
   2   2 -15        4.11        5.73      3.30 o 
   3   2 -15        0.14       -0.54      3.25 o 
   4   2 -15        1.61        4.07      3.22 o 
   5   2 -15        7.80       13.84      4.58 o 
   1   3 -15        2.03        2.94      4.46 o 
   0   0 -14      168.43      171.45     12.53 o 
   2   0 -14        2.29        0.00      4.47 o 
   4   0 -14        3.55        2.66      4.39 o 
   6   0 -14       99.19      100.17      7.39 o 
   8   0 -14        9.08        5.26      4.58 o 
  10   0 -14       23.01       29.12      4.46 o 
   0   1 -14      150.20      160.87      8.64 o 
   1   1 -14        7.84        8.24      3.33 o 
   2   1 -14       29.28       22.98      3.65 o 
   3   1 -14       15.42       15.79      3.53 o 
   4   1 -14        7.84       11.37      4.15 o 
   5   1 -14       12.89       12.73      3.42 o 
   6   1 -14       43.73       51.51      5.52 o 
   7   1 -14        2.29       -0.31      4.16 o 
   8   1 -14       15.96       20.36      3.64 o 
   9   1 -14       13.37       14.62      2.80 o 
  10   1 -14       12.68       18.18      3.02 o 
   0   2 -14       11.36        6.21      9.54 o 
   1   2 -14        2.62        4.50      3.19 o 
   2   2 -14       22.23       25.53      3.60 o 
   3   2 -14       44.14       45.17      4.11 o 
   4   2 -14       42.56       41.34      4.13 o 
   5   2 -14        4.56        4.72      3.21 o 
   6   2 -14       19.96       22.33      3.58 o 
   7   2 -14        5.00        4.40      3.05 o 
   8   2 -14        8.53       15.10      4.06 o 
   9   2 -14       13.92       15.93      3.27 o 
   0   3 -14       13.30       17.67      8.16 o 
   1   3 -14       33.46       33.42      4.90 o 
   2   3 -14        7.77       15.99      4.22 o 
   3   3 -14       32.61       46.93      4.89 o 
   4   3 -14       30.13       46.78      4.87 o 
   5   3 -14       19.85       21.66      4.19 o 
   6   3 -14        2.83        9.05      4.03 o 
   7   3 -14        0.63        0.99      3.62 o 
   0   4 -14       33.72       32.41      9.31 o 
   1   4 -14        1.67        5.22      5.56 o 
   2   4 -14       15.17       14.49      5.89 o 
   3   4 -14        5.79        8.99      5.65 o 
   4   4 -14       38.87       40.72      6.86 o 
   2   0 -13       24.86       30.50      6.38 o 
   4   0 -13      138.57      139.08      7.66 o 
   6   0 -13      123.96      131.81      9.37 o 
   8   0 -13        4.93        4.39      3.72 o 
  10   0 -13       39.21       42.03      4.60 o 
  12   0 -13        9.77       13.27      4.29 o 
   1   1 -13       21.43       20.58      3.60 o 
   2   1 -13        8.83        6.40      3.06 o 
   3   1 -13       28.63       35.82      3.76 o 
   4   1 -13       72.56       76.51      4.53 o 
   5   1 -13       44.14       49.25      4.01 o 
   6   1 -13       57.15       55.24      4.22 o 
   7   1 -13        1.26        2.31      2.35 o 
   8   1 -13        9.21       10.06      2.30 o 
   9   1 -13       58.68       68.72      3.71 o 
  10   1 -13        3.78        1.67      2.54 o 
  11   1 -13        6.71       11.48      2.77 o 
  12   1 -13       16.43       16.40      5.29 o 
   1   2 -13       69.18       59.06      4.97 o 
   2   2 -13       14.93       12.34      3.23 o 
   3   2 -13       39.77       41.81      3.87 o 
   4   2 -13       13.62       12.44      3.24 o 
   5   2 -13       49.65       53.40      4.28 o 
   6   2 -13       31.69       28.62      2.83 o 
   7   2 -13       20.87       19.59      2.50 o 
   8   2 -13       20.02       19.89      3.00 o 
   9   2 -13       61.73       70.81      5.33 o 
  10   2 -13       10.76       12.49      3.09 o 
  11   2 -13        0.04       -1.59      2.81 o 
  12   2 -13       17.82       16.87      3.31 o 
   1   3 -13       72.34       74.89      6.03 o 
   2   3 -13       32.80       46.14      5.13 o 
   3   3 -13       63.23       67.91      5.31 o 
   4   3 -13       31.06       29.96      4.34 o 
   5   3 -13       26.42       24.07      4.22 o 
   6   3 -13       15.75       11.11      3.65 o 
   7   3 -13        6.15        9.08      2.82 o 
   8   3 -13       22.47       11.90      3.62 o 
   9   3 -13       26.67       32.68      5.24 o 
  10   3 -13        1.80        7.93      3.07 o 
   1   4 -13        4.97       -0.05      4.91 o 
   2   4 -13       49.54       46.04      6.69 o 
   3   4 -13       41.29       49.73      6.69 o 
   4   4 -13       45.78       55.95      7.03 o 
   5   4 -13        5.77        2.54      5.16 o 
   6   4 -13       13.69       22.87      5.93 o 
   7   4 -13        4.32        3.48      3.90 o 
   8   4 -13       23.35       29.90      5.02 o 
   1   5 -13       12.66        6.49     10.05 o 
   2   5 -13        1.19        4.93      7.99 o 
   3   5 -13       53.92       47.05      6.94 o 
   4   5 -13       14.49       18.42      6.32 o 
   5   5 -13        4.89       13.93      7.76 o 
   0   0 -12      142.39      138.82     10.46 o 
   2   0 -12       58.43       62.64      5.85 o 
   4   0 -12      172.60      194.69      6.54 o 
   6   0 -12       45.96       48.86      4.34 o 
   8   0 -12       60.40       67.53      4.93 o 
  10   0 -12      106.55      117.99      5.28 o 
  12   0 -12      134.77      145.81      6.71 o 
  14   0 -12       18.20       17.65      4.32 o 
   0   1 -12       28.47       27.49      7.70 o 
   1   1 -12       47.98       43.76      3.71 o 
   2   1 -12       18.32       19.57      3.19 o 
   3   1 -12        1.58        3.33      2.68 o 
   4   1 -12      102.84      108.19      3.87 o 
   5   1 -12       82.58       83.21      3.56 o 
   6   1 -12       40.37       46.28      2.78 o 
   7   1 -12        6.09        5.00      2.09 o 
   8   1 -12       20.11       20.13      2.41 o 
   9   1 -12       10.27        6.16      2.23 o 
  10   1 -12        2.90        4.99      2.75 o 
  11   1 -12       94.22      107.87      4.21 o 
  12   1 -12        3.40        4.89      2.81 o 
  13   1 -12       12.16       12.10      3.02 o 
  14   1 -12       11.70       13.92      3.14 o 
   0   2 -12       36.77       39.00      5.09 o 
   1   2 -12        6.35        7.96      2.87 o 
   2   2 -12       39.10       41.07      3.72 o 
   3   2 -12       25.22       24.77      3.22 o 
   4   2 -12       26.65       26.42      2.41 o 
   5   2 -12       57.67       56.69      2.95 o 
   6   2 -12       30.57       31.24      2.58 o 
   7   2 -12        3.64        3.87      2.07 o 
   8   2 -12        7.61        9.04      2.43 o 
   9   2 -12        1.40       -1.11      4.27 o 
  10   2 -12       15.17       11.17      2.96 o 
  11   2 -12        5.50        7.11      2.92 o 
  12   2 -12        1.56       -0.61      2.85 o 
  13   2 -12        8.96       15.27      3.13 o 
  14   2 -12        8.26       13.80      3.55 o 
   0   3 -12      165.64      174.63      8.91 o 
   1   3 -12        1.54       -0.22      3.32 o 
   2   3 -12       55.06       53.20      5.04 o 
   3   3 -12       27.72       27.79      4.00 o 
   4   3 -12        3.44        4.01      2.55 o 
   5   3 -12       58.78       62.71      3.74 o 
   6   3 -12        2.85        3.02      2.49 o 
   7   3 -12       14.48       12.87      2.53 o 
   8   3 -12        2.59        1.04      2.68 o 
   9   3 -12       27.37       29.04      3.36 o 
  10   3 -12        9.30       10.46      3.02 o 
  11   3 -12        6.91       10.63      3.51 o 
  12   3 -12       20.64       30.09      3.52 o 
  13   3 -12       10.04       12.87      3.20 o 
   0   4 -12      147.78      114.91     11.72 o 
   1   4 -12       13.23       14.90      5.48 o 
   2   4 -12       31.68       34.90      7.07 o 
   3   4 -12       42.08       45.92      6.35 o 
   4   4 -12        0.18       -1.83      5.09 o 
   5   4 -12        9.54        8.88      3.91 o 
   6   4 -12        2.18       -3.98      4.97 o 
   7   4 -12        0.48       -5.04      3.36 o 
   8   4 -12        6.49        7.10      3.29 o 
   9   4 -12        1.09       -2.55      3.18 o 
  10   4 -12       17.59       16.15      3.27 o 
  11   4 -12        1.41       -3.07      2.86 o 
   0   5 -12       36.40       36.66      8.96 o 
   1   5 -12        2.69        4.15     11.95 o 
   2   5 -12       32.17       33.37      6.09 o 
   3   5 -12       16.43       15.99      5.48 o 
   4   5 -12       20.46       17.28      6.66 o 
   5   5 -12       16.59       21.08      5.84 o 
   6   5 -12        2.49        9.91      5.58 o 
   7   5 -12        7.30       12.85      4.34 o 
   8   5 -12        1.18       -0.92      3.98 o 
   9   5 -12        5.75        6.17      4.14 o 
   0   6 -12        5.33        6.21      7.35 o 
   1   6 -12        0.21        0.28      5.15 o 
   2   6 -12        5.21       10.46      5.85 o 
   3   6 -12        2.31        2.95      5.56 o 
   4   6 -12        0.45        9.47     10.28 o 
   2   0 -11     1208.18     1260.89     19.58 o 
   4   0 -11       14.68       13.80      3.30 o 
   6   0 -11      180.41      185.58      9.35 o 
   8   0 -11       36.47       36.49      3.47 o 
  10   0 -11      153.39      168.61      5.56 o 
  12   0 -11      169.41      166.21      6.64 o 
  14   0 -11      279.21      297.46      8.92 o 
  16   0 -11       81.25       93.82     14.25 o 
   1   1 -11       31.52       29.01      3.29 o 
   2   1 -11      234.47      227.57      4.79 o 
   3   1 -11      247.31      244.39      4.97 o 
   4   1 -11       20.23       18.05      2.32 o 
   5   1 -11        0.57        0.70      1.91 o 
   6   1 -11       91.80       96.37      3.34 o 
   7   1 -11        6.81        7.94      2.02 o 
   8   1 -11       18.94       17.19      2.29 o 
   9   1 -11       90.29       92.64      3.42 o 
  10   1 -11       54.54       59.17      2.98 o 
  11   1 -11       45.17       47.09      2.95 o 
  12   1 -11       55.71       64.87      3.58 o 
  13   1 -11       70.76       74.55      4.23 o 
  14   1 -11       47.10       48.23      4.46 o 
  15   1 -11       17.56       28.08      3.46 o 
  16   1 -11       16.79       19.55      4.69 o 
   1   2 -11        9.57        5.98      2.89 o 
   2   2 -11       78.53       85.19      5.50 o 
   3   2 -11       66.71       61.17      2.75 o 
   4   2 -11       14.86       16.05      2.15 o 
   5   2 -11       18.00       15.46      2.28 o 
   6   2 -11       17.36       17.33      2.20 o 
   7   2 -11       23.19       25.56      2.38 o 
   8   2 -11       12.94       12.06      2.35 o 
   9   2 -11       19.21       17.15      2.48 o 
  10   2 -11       16.21       17.57      2.92 o 
  11   2 -11       36.86       31.64      3.32 o 
  12   2 -11        1.26        2.14      2.66 o 
  13   2 -11        9.19        8.62      2.92 o 
  14   2 -11        4.37       -2.03      3.96 o 
  15   2 -11       10.57       10.95      4.89 o 
   1   3 -11        8.05       10.19      3.42 o 
   2   3 -11        6.54       10.49      2.77 o 
   3   3 -11      143.98      142.61      5.17 o 
   4   3 -11        7.09        6.85      2.08 o 
   5   3 -11       43.60       36.56      3.00 o 
   6   3 -11       77.79       68.14      3.31 o 
   7   3 -11       14.18       15.52      2.80 o 
   8   3 -11       37.29       33.74      3.95 o 
   9   3 -11       46.00       47.31      3.70 o 
  10   3 -11       15.42       16.73      2.99 o 
  11   3 -11       27.66       32.27      3.44 o 
  12   3 -11        1.14       -1.48      2.73 o 
  13   3 -11        7.22        4.72      3.52 o 
  14   3 -11        7.72        4.16      2.98 o 
   1   4 -11       58.89       57.65      6.38 o 
   2   4 -11      146.97      148.39      8.33 o 
   3   4 -11       51.27       63.90     17.18 o 
   4   4 -11       36.95       32.53     10.97 o 
   5   4 -11       29.58       27.70      5.19 o 
   6   4 -11      135.01      129.56      8.27 o 
   7   4 -11        0.78        3.45      3.02 o 
   8   4 -11       54.80       58.90      4.82 o 
   9   4 -11        3.18        1.39      2.74 o 
  10   4 -11       13.54       13.65      3.08 o 
  11   4 -11        5.43        6.21      2.98 o 
  12   4 -11        4.14        3.00      2.91 o 
  13   4 -11        6.76       10.34      3.16 o 
   1   5 -11       22.57       16.97      5.73 o 
   2   5 -11        4.67        9.33      5.20 o 
   3   5 -11       11.28       19.27      9.65 o 
   4   5 -11        0.65       -2.08      4.82 o 
   5   5 -11       16.42        9.45      5.63 o 
   6   5 -11        7.08        3.02      4.91 o 
   7   5 -11        4.35        8.66      6.84 o 
   8   5 -11        5.06        2.72      4.99 o 
   9   5 -11        1.46        0.98      3.81 o 
  10   5 -11        1.13       -4.69      3.82 o 
  11   5 -11        4.54        2.21      4.03 o 
   1   6 -11        7.47       -1.04      8.10 o 
   2   6 -11        2.37        3.14      5.28 o 
   3   6 -11       17.01       19.78      5.87 o 
   4   6 -11       12.65        6.56      5.30 o 
   5   6 -11        5.12        9.71      5.44 o 
   6   6 -11        2.95        2.52      5.24 o 
   7   6 -11        0.13        9.70      5.48 o 
   8   6 -11        1.48        2.01      5.36 o 
   0   0 -10      135.50      138.72      7.87 o 
   2   0 -10      304.79      295.34      7.27 o 
   4   0 -10       76.41       76.46      4.55 o 
   6   0 -10      530.73      516.76     10.45 o 
   8   0 -10      725.94      761.02     11.85 o 
  10   0 -10       89.73       87.85      4.31 o 
  12   0 -10       23.50       19.82      3.80 o 
  14   0 -10       13.56       18.02      3.87 o 
  16   0 -10       22.93        9.90      5.07 o 
   0   1 -10      191.98      200.17      4.98 o 
   1   1 -10       52.47       51.76      2.65 o 
   2   1 -10       46.17       49.64      2.97 o 
   3   1 -10      217.23      240.97      4.43 o 
   4   1 -10        7.99        8.51      1.94 o 
   5   1 -10        9.13        6.20      1.93 o 
   6   1 -10       92.45       95.64      3.23 o 
   7   1 -10       15.49       18.67      2.13 o 
   8   1 -10       57.52       60.68      2.84 o 
   9   1 -10       25.02       22.20      2.12 o 
  10   1 -10       50.38       47.09      2.52 o 
  11   1 -10       25.81       30.04      2.53 o 
  12   1 -10       51.78       47.97      3.17 o 
  13   1 -10       23.05       22.22      3.06 o 
  14   1 -10       12.20        9.39      2.90 o 
  15   1 -10        0.41        3.43      2.84 o 
  16   1 -10        6.86       10.29      3.03 o 
  17   1 -10        3.44        4.69      3.43 o 
   0   2 -10       73.63       78.96      4.26 o 
   1   2 -10       24.29       21.13      2.24 o 
   2   2 -10       70.16       74.20      2.82 o 
   3   2 -10       57.98       61.04      2.68 o 
   4   2 -10       34.81       36.88      3.59 o 
   5   2 -10       10.82       13.12      2.04 o 
   6   2 -10        6.23        3.92      1.93 o 
   7   2 -10       18.30       22.31      2.59 o 
   8   2 -10        5.23        5.75      2.60 o 
   9   2 -10       23.51       22.58      2.40 o 
  10   2 -10       35.90       35.23      3.29 o 
  11   2 -10       37.57       39.95      3.32 o 
  12   2 -10        5.18        5.39      2.66 o 
  13   2 -10        0.63       -1.41      2.28 o 
  14   2 -10        4.40        1.98      2.80 o 
  15   2 -10        1.95        1.36      2.72 o 
  16   2 -10        9.44       13.58      4.87 o 
  17   2 -10        1.62       -2.76      3.16 o 
   0   3 -10      140.80      118.36     10.34 o 
   1   3 -10      314.57      287.31     17.23 o 
   2   3 -10      246.23      234.29      9.98 o 
   3   3 -10      366.19      363.41      9.54 o 
   4   3 -10      117.93      108.86      4.60 o 
   5   3 -10       80.60       78.60      3.26 o 
   6   3 -10       67.86       71.39      3.34 o 
   7   3 -10        0.17        1.25      2.42 o 
   8   3 -10        2.99        2.58      2.35 o 
   9   3 -10       36.08       35.15      3.17 o 
  10   3 -10       13.79        7.75      2.71 o 
  11   3 -10       18.66       23.07      3.07 o 
  12   3 -10       32.02       31.85      3.34 o 
  13   3 -10        2.66       -3.37      2.59 o 
  14   3 -10        0.05        3.01      2.75 o 
  15   3 -10        1.57       -1.65      3.63 o 
  16   3 -10       10.90        0.20      4.05 o 
   0   4 -10      441.32      397.94     17.12 o 
   1   4 -10        9.82       12.26      4.50 o 
   2   4 -10      280.16      285.95     10.52 o 
   3   4 -10        0.07        0.39      7.47 o 
   4   4 -10      200.11      189.34     13.44 o 
   5   4 -10       21.84       20.79      3.55 o 
   6   4 -10       28.27       25.82      3.97 o 
   7   4 -10       20.45       16.17      3.17 o 
   8   4 -10       21.06       16.72      2.90 o 
   9   4 -10        8.21       11.84      2.82 o 
  10   4 -10       10.06       11.12      2.94 o 
  11   4 -10        5.53        6.52      2.89 o 
  12   4 -10       45.35       39.28      3.67 o 
  13   4 -10        2.36        3.76      2.86 o 
  14   4 -10        0.50        1.65      3.31 o 
  15   4 -10        4.30        7.25      3.58 o 
   0   5 -10       71.81       59.18      9.42 o 
   1   5 -10       43.18       33.85      5.77 o 
   2   5 -10        1.46        4.65      7.64 o 
   3   5 -10       13.20       12.98      4.75 o 
   4   5 -10       16.05       14.03      5.04 o 
   5   5 -10       22.39       27.95      7.76 o 
   6   5 -10       11.04        7.98      5.06 o 
   7   5 -10       11.72        4.63      4.92 o 
   8   5 -10        3.63        9.50      3.72 o 
   9   5 -10       10.03       11.15      3.90 o 
  10   5 -10        8.76        7.69      4.20 o 
  11   5 -10        4.70        5.73      3.67 o 
  12   5 -10       14.49       14.29      3.58 o 
  13   5 -10        1.31        0.14      3.35 o 
   0   6 -10       16.04       23.33      7.58 o 
   1   6 -10        4.84       -2.23      4.83 o 
   2   6 -10        2.53        0.85      4.94 o 
   3   6 -10        0.81        6.95      6.95 o 
   4   6 -10        0.14        7.36      4.99 o 
   5   6 -10        2.74        2.52     11.89 o 
   6   6 -10        8.06        8.67      5.04 o 
   7   6 -10        4.02        2.53      6.21 o 
   8   6 -10        4.74        9.07      5.32 o 
   9   6 -10       21.60       18.90      5.39 o 
  10   6 -10        0.84       -3.20      5.40 o 
   0   7 -10       20.11       25.63      8.85 o 
   1   7 -10        0.21        4.06      5.10 o 
   2   7 -10       10.98       14.71      5.85 o 
   3   7 -10        3.19        9.49      5.38 o 
   4   7 -10        1.83       -5.82      5.04 o 
   5   7 -10        4.28        1.07     12.01 o 
   6   7 -10        2.74        4.11      9.48 o 
   2   0  -9      268.69      249.95      6.42 o 
   4   0  -9      188.12      188.44      5.01 o 
   6   0  -9        6.11        1.91      2.38 o 
   8   0  -9       89.25      102.83      4.36 o 
  10   0  -9       41.50       47.17      5.04 o 
  12   0  -9      356.11      383.77      9.36 o 
  14   0  -9       46.14       54.19     10.23 o 
  16   0  -9      132.96      142.19     17.87 o 
  18   0  -9       53.93       59.12      6.98 o 
   1   1  -9       29.79       27.85      1.99 o 
   2   1  -9       69.62       75.79      2.58 o 
   3   1  -9       21.74       20.47      1.87 o 
   4   1  -9       16.07       17.40      1.91 o 
   5   1  -9      244.59      235.17      4.25 o 
   6   1  -9       11.47       15.69      2.01 o 
   7   1  -9      178.15      172.44      3.60 o 
   8   1  -9        7.75       10.01      1.88 o 
   9   1  -9      121.17      125.05      3.37 o 
  10   1  -9      102.25      102.83      3.11 o 
  11   1  -9      279.52      291.36      5.64 o 
  12   1  -9      260.11      261.99      5.37 o 
  13   1  -9       95.51      105.17      4.96 o 
  14   1  -9        8.85        7.59      2.66 o 
  15   1  -9       34.20       38.22      4.18 o 
  16   1  -9       17.24       16.99      3.62 o 
  17   1  -9       20.85       18.31      3.65 o 
  18   1  -9        4.64       10.46      3.62 o 
   1   2  -9       40.05       43.80      1.97 o 
   2   2  -9      167.16      175.09      3.65 o 
   3   2  -9       15.89       15.75      1.96 o 
   4   2  -9       66.76       66.76      2.84 o 
   5   2  -9       47.24       46.98      3.09 o 
   6   2  -9       61.23       58.08      3.09 o 
   7   2  -9      135.77      130.49      3.89 o 
   8   2  -9       31.21       29.40      2.48 o 
   9   2  -9        1.84        3.88      2.02 o 
  10   2  -9       43.29       41.71      3.14 o 
  11   2  -9      103.92      109.58      5.33 o 
  12   2  -9      122.57      115.23      4.11 o 
  13   2  -9       76.87       72.22      3.56 o 
  14   2  -9       73.19       72.41      3.67 o 
  15   2  -9       45.56       44.85      3.96 o 
  16   2  -9        3.11        2.49      3.19 o 
  17   2  -9       18.68       19.97      3.85 o 
  18   2  -9        5.32        6.18      3.67 o 
   1   3  -9      183.73      160.45     14.09 o 
   2   3  -9      210.30      211.99      6.43 o 
   3   3  -9       88.60       83.26      4.01 o 
   4   3  -9      121.76      116.39      4.04 o 
   5   3  -9       48.20       46.18      3.29 o 
   6   3  -9       21.81       23.79      3.07 o 
   7   3  -9       48.62       42.02      3.12 o 
   8   3  -9       29.60       31.86      4.12 o 
   9   3  -9       36.38       45.57      3.79 o 
  10   3  -9       16.67       15.26      2.77 o 
  11   3  -9       68.12       62.81      3.73 o 
  12   3  -9       61.07       54.25      3.65 o 
  13   3  -9       71.13       74.82      4.06 o 
  14   3  -9        5.92        9.88      4.75 o 
  15   3  -9       11.75        8.73      3.47 o 
  16   3  -9        7.35        4.95      3.99 o 
  17   3  -9        9.45       11.56      4.32 o 
   1   4  -9      129.52      129.24      7.64 o 
   2   4  -9      371.86      371.55     11.46 o 
   3   4  -9       68.50       59.08      4.33 o 
   4   4  -9       95.64       97.31      6.88 o 
   5   4  -9       64.84       66.13      6.87 o 
   6   4  -9        2.61        2.00      3.21 o 
   7   4  -9       99.87       97.88      4.72 o 
   8   4  -9       16.54       23.59      3.18 o 
   9   4  -9       13.11       15.28      3.23 o 
  10   4  -9       21.46       17.47      2.99 o 
  11   4  -9       24.27       21.72      3.14 o 
  12   4  -9       33.91       35.55      3.47 o 
  13   4  -9        5.75        6.25      2.86 o 
  14   4  -9        1.16       -3.40      4.43 o 
  15   4  -9       20.06       11.06      5.47 o 
  16   4  -9       21.28       27.40      4.06 o 
   1   5  -9      101.32       98.78     11.66 o 
   2   5  -9        0.81        0.88      4.20 o 
   3   5  -9       42.22       38.85      8.04 o 
   4   5  -9       11.54       14.96      4.66 o 
   5   5  -9       42.39       38.54      4.26 o 
   6   5  -9       19.51       20.96      4.89 o 
   7   5  -9        7.38        8.28      4.28 o 
   8   5  -9       12.34        9.37      3.64 o 
   9   5  -9        6.07        6.93      4.16 o 
  10   5  -9        1.63        8.23      3.77 o 
  11   5  -9       26.64       26.54      6.07 o 
  12   5  -9        6.55        2.85      3.80 o 
  13   5  -9       10.25        2.26      5.18 o 
  14   5  -9       13.04       12.19      3.75 o 
   1   6  -9       15.39       12.62      5.15 o 
   2   6  -9        9.78       10.87      5.86 o 
   3   6  -9        2.10       -2.94      4.30 o 
   4   6  -9       41.58       43.10      6.09 o 
   5   6  -9       19.26       18.24      5.16 o 
   6   6  -9        4.39       10.57      4.91 o 
   7   6  -9        3.62        5.95      4.86 o 
   8   6  -9        1.79       -2.16      4.70 o 
   9   6  -9        2.19        1.71      3.72 o 
  10   6  -9       15.51       20.08      4.34 o 
  11   6  -9        9.41        0.44      7.30 o 
  12   6  -9        3.77       11.65      5.40 o 
   1   7  -9       24.53       12.54      5.44 o 
   2   7  -9        3.74       -0.44      5.86 o 
   3   7  -9       12.35       12.65      5.98 o 
   4   7  -9       23.58       21.36      5.64 o 
   5   7  -9        8.37       16.83      5.55 o 
   6   7  -9        9.92        7.91      9.54 o 
   7   7  -9        1.33        4.15      4.91 o 
   8   7  -9       11.58       12.18      5.32 o 
   0   0  -8       80.51       76.61      4.17 o 
   2   0  -8       22.23       23.59      1.86 o 
   4   0  -8      772.27      816.72     11.43 o 
   6   0  -8      361.57      392.21     11.20 o 
   8   0  -8      132.50      145.25      5.57 o 
  10   0  -8      341.90      321.55      6.69 o 
  12   0  -8      856.77      883.25     15.38 o 
  14   0  -8       87.23       82.23      6.70 o 
  16   0  -8      209.54      210.35      9.87 o 
  18   0  -8       14.95       19.44      7.93 o 
   0   1  -8      344.03      363.25      6.50 o 
   1   1  -8       49.71       46.10      2.14 o 
   2   1  -8       37.68       43.96      1.74 o 
   3   1  -8      145.45      132.47      2.64 o 
   4   1  -8      233.61      236.59      3.96 o 
   5   1  -8       17.01       14.01      1.74 o 
   6   1  -8      144.77      141.72      3.10 o 
   7   1  -8       10.27        7.42      1.68 o 
   8   1  -8      145.09      149.81      3.39 o 
   9   1  -8      134.52      135.90      3.29 o 
  10   1  -8      151.94      148.69      3.84 o 
  11   1  -8      140.73      136.90      3.63 o 
  12   1  -8      346.29      378.02      6.37 o 
  13   1  -8       76.60       78.67      3.42 o 
  14   1  -8       84.36       85.77      4.12 o 
  15   1  -8      319.41      323.91      9.70 o 
  16   1  -8      176.70      192.43      6.77 o 
  17   1  -8       20.80       23.25      3.77 o 
  18   1  -8       10.31        8.11      3.45 o 
  19   1  -8        2.20        2.19      3.39 o 
   0   2  -8      342.05      356.29      7.12 o 
   1   2  -8       22.10       24.41      2.04 o 
   2   2  -8      363.48      364.84      5.40 o 
   3   2  -8      450.47      462.36      6.23 o 
   4   2  -8      327.12      332.62      4.90 o 
   5   2  -8       37.88       39.12      3.22 o 
   6   2  -8       17.41       21.09      2.40 o 
   7   2  -8       56.21       58.61      2.76 o 
   8   2  -8       23.76       23.51      2.28 o 
   9   2  -8       10.87        8.50      2.05 o 
  10   2  -8       68.89       74.81      3.37 o 
  11   2  -8      158.38      141.85      4.11 o 
  12   2  -8       29.44       32.94      2.70 o 
  13   2  -8       67.80       59.40      3.29 o 
  14   2  -8       45.48       40.57      3.04 o 
  15   2  -8       79.34       81.29      8.36 o 
  16   2  -8       66.30       59.39      4.51 o 
  17   2  -8       56.21       60.54      4.82 o 
  18   2  -8       13.09        9.74      4.01 o 
  19   2  -8       14.85       16.93      3.95 o 
   0   3  -8      105.30      123.47     12.12 o 
   1   3  -8       10.93        8.91      2.77 o 
   2   3  -8      116.25      116.35      8.30 o 
   3   3  -8      225.96      244.61      5.78 o 
   4   3  -8       20.90       19.73      2.71 o 
   5   3  -8       76.63       78.20      4.45 o 
   6   3  -8        4.47       -0.11      2.63 o 
   7   3  -8       40.57       38.71      3.43 o 
   8   3  -8        7.66        7.89      2.91 o 
   9   3  -8        4.99        6.59      2.51 o 
  10   3  -8       12.13       10.52      2.59 o 
  11   3  -8       94.86      103.47      4.23 o 
  12   3  -8       62.25       64.36      3.68 o 
  13   3  -8       18.93       21.82      2.99 o 
  14   3  -8       10.22       11.97      3.22 o 
  15   3  -8        1.05       -0.22      3.06 o 
  16   3  -8       35.53       37.70      4.38 o 
  17   3  -8       47.50       51.75      4.55 o 
  18   3  -8        7.82       13.99      3.75 o 
   0   4  -8       48.30       44.93      7.35 o 
   1   4  -8       23.38       22.33      4.84 o 
   2   4  -8       30.50       28.05      3.50 o 
   3   4  -8       19.90       14.86      3.25 o 
   4   4  -8       20.82       18.84      3.79 o 
   5   4  -8      154.12      156.04      8.37 o 
   6   4  -8       11.99        7.05      3.29 o 
   7   4  -8       96.28       87.48      4.41 o 
   8   4  -8       26.81       24.88      3.20 o 
   9   4  -8       34.69       32.38      3.42 o 
  10   4  -8       35.61       37.02      3.58 o 
  11   4  -8       32.58       32.88      3.54 o 
  12   4  -8       62.00       58.90      3.72 o 
  13   4  -8       23.97       24.53      6.60 o 
  14   4  -8        4.30        5.15      3.24 o 
  15   4  -8        7.97        6.49      3.30 o 
  16   4  -8       10.87        8.91      5.47 o 
  17   4  -8       19.72       16.53      5.79 o 
   0   5  -8       32.08       26.32      6.78 o 
   1   5  -8       80.11       86.34      7.18 o 
   2   5  -8      136.66      142.96     11.89 o 
   3   5  -8       13.87       14.81      3.39 o 
   4   5  -8       22.45       14.39      3.43 o 
   5   5  -8      138.76      136.99     12.11 o 
   6   5  -8       43.33       38.46      4.08 o 
   7   5  -8       79.58       74.72      7.21 o 
   8   5  -8       24.84       18.72      3.77 o 
   9   5  -8       44.66       38.45      6.95 o 
  10   5  -8       10.40        6.83      3.53 o 
  11   5  -8       21.85       31.63      5.18 o 
  12   5  -8       12.17       15.46      4.14 o 
  13   5  -8       21.34       18.90      4.17 o 
  14   5  -8        1.34       -2.29      3.11 o 
  15   5  -8        2.35        3.26      3.41 o 
   0   6  -8       61.02       55.16      8.50 o 
   1   6  -8       47.76       51.53      6.05 o 
   2   6  -8        3.52        3.64      4.50 o 
   3   6  -8       11.07       14.69      4.92 o 
   4   6  -8       43.68       50.01      6.55 o 
   5   6  -8       70.00       70.75      6.74 o 
   6   6  -8        0.03        0.78      3.36 o 
   7   6  -8       33.29       42.27      5.14 o 
   8   6  -8       13.62       14.33      3.91 o 
   9   6  -8       16.39       13.39      3.92 o 
  10   6  -8       27.96       28.22      4.42 o 
  11   6  -8       21.15       20.77      5.32 o 
  12   6  -8       50.64       57.35      6.49 o 
  13   6  -8        3.17        4.52      4.95 o 
   0   7  -8        7.66       -5.63      5.98 o 
   1   7  -8       14.26       14.08      5.36 o 
   2   7  -8       14.06        8.98      4.61 o 
   3   7  -8        1.29        0.75      7.81 o 
   4   7  -8       31.72       27.70      5.53 o 
   5   7  -8       23.52       29.94      5.73 o 
   6   7  -8       15.71       21.59      5.36 o 
   7   7  -8        7.07       15.56      5.26 o 
   8   7  -8       16.06       23.06      5.69 o 
   9   7  -8       13.02       14.55      5.36 o 
  10   7  -8       16.69       17.61      5.72 o 
   0   8  -8       13.79       20.45      8.39 o 
   1   8  -8        2.21       -4.04      4.79 o 
   2   8  -8        5.63        4.31      5.38 o 
   3   8  -8        1.10       -4.11      9.88 o 
   4   8  -8        8.07       17.37     13.90 o 
   5   8  -8        3.74        1.95      5.28 o 
   2   0  -7      471.47      500.89      7.35 o 
   4   0  -7      163.16      170.90      4.19 o 
   6   0  -7      144.66      153.91      4.13 o 
   8   0  -7       37.21       36.38      3.78 o 
  10   0  -7       81.67       83.53      3.86 o 
  12   0  -7       95.02       90.66      4.01 o 
  14   0  -7      152.12      150.75      8.96 o 
  16   0  -7       60.03       55.13      6.44 o 
  18   0  -7       18.71       14.65      5.12 o 
  20   0  -7        8.12        6.31      5.26 o 
   1   1  -7       63.85       61.52      1.67 o 
   2   1  -7      365.19      386.49      4.37 o 
   3   1  -7     1258.22     1275.62     11.08 o 
   4   1  -7       32.45       44.27      1.93 o 
   5   1  -7      121.16      119.83      2.61 o 
   6   1  -7      235.61      233.27      3.56 o 
   7   1  -7       32.86       39.96      1.93 o 
   8   1  -7       74.89       83.12      2.53 o 
   9   1  -7       88.22       90.21      2.66 o 
  10   1  -7        2.99        1.36      2.21 o 
  11   1  -7       95.93       89.78      2.97 o 
  12   1  -7       64.80       71.75      3.73 o 
  13   1  -7       76.03       79.92      3.38 o 
  14   1  -7       65.90       65.67      3.66 o 
  15   1  -7       75.78       75.14      7.52 o 
  16   1  -7       49.32       53.17      4.35 o 
  17   1  -7        4.91        2.57      3.70 o 
  18   1  -7       45.96       52.67      5.51 o 
  19   1  -7        1.97        2.26      3.34 o 
  20   1  -7        7.31        8.09      3.74 o 
   1   2  -7      730.68      710.83      7.31 o 
   2   2  -7      985.85      959.48     10.19 o 
   3   2  -7      201.89      186.40      3.55 o 
   4   2  -7      121.25      125.75      3.11 o 
   5   2  -7      343.84      346.43      5.62 o 
   6   2  -7      113.91      111.44      3.17 o 
   7   2  -7       91.56      101.00      3.07 o 
   8   2  -7       70.11       67.44      2.77 o 
   9   2  -7       67.30       68.91      2.74 o 
  10   2  -7       87.21       97.97      3.02 o 
  11   2  -7       18.46       20.50      2.45 o 
  12   2  -7       31.73       35.40      2.68 o 
  13   2  -7       46.05       47.17      2.92 o 
  14   2  -7       36.01       38.73      2.81 o 
  15   2  -7      108.79      114.48      5.42 o 
  16   2  -7       19.93       18.22      3.50 o 
  17   2  -7       25.89       30.82      4.01 o 
  18   2  -7       18.51       24.13      3.84 o 
  19   2  -7        1.75        1.24      3.35 o 
  20   2  -7        3.64        6.31      3.72 o 
   1   3  -7        5.29        4.31      1.72 o 
   2   3  -7      222.42      216.92      4.47 o 
   3   3  -7      550.20      572.47      9.09 o 
   4   3  -7       73.65       64.38      3.39 o 
   5   3  -7        5.85        8.84      2.52 o 
   6   3  -7       89.80       95.91      4.06 o 
   7   3  -7        7.70       11.78      2.68 o 
   8   3  -7      256.61      237.59      6.93 o 
   9   3  -7       24.99       29.14      3.23 o 
  10   3  -7       49.86       48.52      3.54 o 
  11   3  -7       20.18       17.46      2.73 o 
  12   3  -7       13.48       13.41      2.58 o 
  13   3  -7        3.11        5.38      2.51 o 
  14   3  -7       17.32       18.31      3.00 o 
  15   3  -7       60.12       63.77      4.38 o 
  16   3  -7        4.39        4.64      3.22 o 
  17   3  -7        6.91        1.53      3.32 o 
  18   3  -7       72.60       66.79      5.03 o 
  19   3  -7        1.87        2.74      4.41 o 
   1   4  -7      363.72      325.48      9.62 o 
   2   4  -7      196.49      170.49      6.97 o 
   3   4  -7       55.74       58.59      3.99 o 
   4   4  -7       16.03       15.74      3.25 o 
   5   4  -7       71.65       66.76      4.28 o 
   6   4  -7       37.65       31.95      3.64 o 
   7   4  -7       11.38        6.74      2.85 o 
   8   4  -7      106.01      100.08      4.53 o 
   9   4  -7       40.29       43.16      3.63 o 
  10   4  -7       42.38       38.34      3.50 o 
  11   4  -7        7.02        3.70      2.76 o 
  12   4  -7        8.55        7.62      3.47 o 
  13   4  -7       42.21       43.54      5.29 o 
  14   4  -7        5.38        5.19      3.15 o 
  15   4  -7       16.28       17.34      3.53 o 
  16   4  -7       11.84       17.22      3.91 o 
  17   4  -7        4.43        1.05      4.13 o 
  18   4  -7       26.91       26.68      4.91 o 
   1   5  -7      615.84      640.56     11.78 o 
   2   5  -7      363.68      336.24      8.21 o 
   3   5  -7       41.13       48.77      4.07 o 
   4   5  -7       57.16       54.41      4.30 o 
   5   5  -7       48.94       56.48      7.11 o 
   6   5  -7       37.35       36.43      4.09 o 
   7   5  -7       29.43       32.04      3.87 o 
   8   5  -7        6.16        6.25      3.32 o 
   9   5  -7        1.49        2.04      3.25 o 
  10   5  -7       20.77       24.58      3.92 o 
  11   5  -7       32.83       24.71      3.94 o 
  12   5  -7       22.21       21.04      4.15 o 
  13   5  -7       52.05       54.80      5.14 o 
  14   5  -7       19.82       22.25      6.02 o 
  15   5  -7        0.40        1.67      3.20 o 
  16   5  -7        6.95        7.88      3.57 o 
   1   6  -7      114.32      116.94     14.08 o 
   2   6  -7      129.61      123.00      7.59 o 
   3   6  -7      223.61      213.38      8.94 o 
   4   6  -7       19.61       19.68      3.68 o 
   5   6  -7       20.88       24.43      4.86 o 
   6   6  -7        1.77        1.24      3.20 o 
   7   6  -7        1.49        0.43      3.35 o 
   8   6  -7        9.35       13.70      6.33 o 
   9   6  -7       11.91        9.71      3.65 o 
  10   6  -7        7.49       12.27      4.18 o 
  11   6  -7        6.27        5.46      4.83 o 
  12   6  -7        7.51       10.87      6.66 o 
  13   6  -7       19.24       27.65      5.56 o 
  14   6  -7       59.62       57.97     13.56 o 
   1   7  -7        7.84        6.62      4.54 o 
   2   7  -7       36.46       30.93      5.38 o 
   3   7  -7       71.69       72.32      6.78 o 
   4   7  -7       21.67       26.04      5.48 o 
   5   7  -7       40.38       38.06      5.61 o 
   6   7  -7        6.38        4.16      4.75 o 
   7   7  -7        2.06        6.05      3.86 o 
   8   7  -7        4.79        1.09      5.84 o 
   9   7  -7        5.38        4.95      4.61 o 
  10   7  -7       12.86       20.96      6.38 o 
  11   7  -7       16.38       15.33      6.21 o 
  12   7  -7        4.89        2.11      5.57 o 
   1   8  -7        8.68       12.69      5.44 o 
   2   8  -7        5.22       -1.50      4.61 o 
   3   8  -7        1.35        5.32      4.79 o 
   4   8  -7       17.33       26.02      5.88 o 
   5   8  -7       18.93       31.74      7.47 o 
   6   8  -7        5.19       10.91     10.40 o 
   7   8  -7       13.36       25.77      5.96 o 
   0   0  -6      212.81      201.76      9.65 o 
   2   0  -6      312.66      286.05      4.17 o 
   4   0  -6      118.32      114.06      3.78 o 
   6   0  -6      996.39      965.68     12.54 o 
   8   0  -6      255.13      262.59      5.26 o 
  10   0  -6       55.72       53.33      3.00 o 
  12   0  -6      158.75      160.89      5.55 o 
  14   0  -6      164.57      167.46      8.49 o 
  16   0  -6       16.24       19.41      5.11 o 
  18   0  -6        6.11        4.34      4.67 o 
  20   0  -6        4.58        8.37      9.25 o 
   0   1  -6     2493.72     2476.04     27.97 o 
   1   1  -6      585.33      640.08      7.30 o 
   2   1  -6      249.07      226.26      4.50 o 
   3   1  -6      295.48      298.87      3.93 o 
   4   1  -6      168.09      162.54      2.76 o 
   5   1  -6       91.10       95.30      2.31 o 
   6   1  -6     1181.86     1158.53     10.36 o 
   7   1  -6      108.25      107.16      2.48 o 
   8   1  -6       78.73       85.45      2.32 o 
   9   1  -6        4.36        6.45      1.56 o 
  10   1  -6      238.75      259.31      5.34 o 
  11   1  -6       82.66       77.68      2.66 o 
  12   1  -6      112.93      105.77      3.49 o 
  13   1  -6       38.62       42.32      2.74 o 
  14   1  -6      103.50       93.56      3.99 o 
  15   1  -6       53.75       48.44      3.99 o 
  16   1  -6       87.72       81.08      4.85 o 
  17   1  -6       23.07       19.52      3.68 o 
  18   1  -6       28.76       29.09      3.92 o 
  19   1  -6        8.03        9.73      3.59 o 
  20   1  -6       32.72       32.57      4.25 o 
  21   1  -6       10.96       12.65      3.85 o 
   0   2  -6     3729.16     3539.05     45.02 o 
   1   2  -6     1473.69     1466.50     13.13 o 
   2   2  -6      345.74      350.09      6.15 o 
   3   2  -6      712.58      702.08      7.85 o 
   4   2  -6      437.85      491.85      6.70 o 
   5   2  -6      303.48      293.89      4.83 o 
   6   2  -6      330.45      329.54      6.98 o 
   7   2  -6      145.25      148.17      3.55 o 
   8   2  -6      165.18      155.93      3.20 o 
   9   2  -6       18.70       20.15      1.80 o 
  10   2  -6      297.54      294.79      4.48 o 
  11   2  -6        4.87        4.00      2.01 o 
  12   2  -6       38.23       34.70      2.64 o 
  13   2  -6      251.75      265.89      5.56 o 
  14   2  -6        4.47        5.40      2.21 o 
  15   2  -6      212.54      212.87      7.77 o 
  16   2  -6      155.88      155.86      8.48 o 
  17   2  -6        8.02        9.70      3.34 o 
  18   2  -6       30.05       26.95      3.85 o 
  19   2  -6       66.43       58.24      6.78 o 
  20   2  -6       19.95       21.48      4.16 o 
   0   3  -6      492.62      504.26     10.48 o 
   1   3  -6      313.08      316.29      5.35 o 
   2   3  -6      207.27      213.94      4.22 o 
   3   3  -6      622.68      610.96     15.85 o 
   4   3  -6      269.15      272.69      5.65 o 
   5   3  -6       20.65       12.70      2.34 o 
   6   3  -6        8.36       10.27      2.64 o 
   7   3  -6       93.07       93.79      4.16 o 
   8   3  -6        4.59        7.70      2.50 o 
   9   3  -6       91.25       93.73      7.43 o 
  10   3  -6       16.42       15.65      2.85 o 
  11   3  -6      224.29      209.23      5.10 o 
  12   3  -6       50.64       51.11      3.28 o 
  13   3  -6       37.84       37.25      2.73 o 
  14   3  -6       33.04       31.54      3.35 o 
  15   3  -6        9.56       14.64      2.88 o 
  16   3  -6       33.92       30.97      3.25 o 
  17   3  -6       17.51       13.30      3.53 o 
  18   3  -6        1.98        3.18      3.22 o 
  19   3  -6       28.83       20.04      3.99 o 
  20   3  -6       12.03        7.74      3.81 o 
   0   4  -6      274.19      240.89      7.99 o 
   1   4  -6       53.56       55.46      2.66 o 
   2   4  -6       67.94       62.08      3.56 o 
   3   4  -6      154.10      140.02      6.13 o 
   4   4  -6       33.25       36.95      3.40 o 
   5   4  -6       94.82       84.74      4.97 o 
   6   4  -6       26.25       30.98      4.05 o 
   7   4  -6       15.22       12.57      2.91 o 
   8   4  -6        0.38        2.16      2.67 o 
   9   4  -6       16.93       13.34      4.21 o 
  10   4  -6       14.92       12.19      3.86 o 
  11   4  -6       58.75       66.38      3.99 o 
  12   4  -6       21.21       17.77      3.59 o 
  13   4  -6       14.92       17.89      4.15 o 
  14   4  -6        9.71        5.37      3.07 o 
  15   4  -6        5.61        4.87      3.14 o 
  16   4  -6        2.42        1.16      3.22 o 
  17   4  -6       10.18       14.09      3.56 o 
  18   4  -6        1.84        8.54      4.36 o 
  19   4  -6        0.91        0.46      4.10 o 
   0   5  -6      186.37      172.40      7.13 o 
   1   5  -6      416.98      404.41      8.18 o 
   2   5  -6      128.73      123.03      5.52 o 
   3   5  -6      484.80      485.83      9.99 o 
   4   5  -6        2.54        6.82      4.86 o 
   5   5  -6       38.88       31.80      3.93 o 
   6   5  -6      243.59      252.53      7.28 o 
   7   5  -6       31.03       41.41      4.14 o 
   8   5  -6       39.98       44.07      4.22 o 
   9   5  -6       77.68       76.55      4.92 o 
  10   5  -6       11.12        8.41      3.45 o 
  11   5  -6       26.95       28.29      4.83 o 
  12   5  -6       63.14       49.42     10.86 o 
  13   5  -6        0.84        0.55      3.51 o 
  14   5  -6        5.72        1.26      3.73 o 
  15   5  -6        0.67       -1.84      5.12 o 
  16   5  -6       16.75       15.99      4.20 o 
  17   5  -6       35.65       37.60      5.46 o 
   0   6  -6      169.90      139.85     10.11 o 
   1   6  -6      343.53      337.33     21.83 o 
   2   6  -6       30.91       37.66      6.87 o 
   3   6  -6      200.61      213.41      6.83 o 
   4   6  -6       47.33       43.64      4.18 o 
   5   6  -6        8.91        8.38      3.34 o 
   6   6  -6       55.69       61.43      4.76 o 
   7   6  -6        9.96        7.81      3.38 o 
   8   6  -6       52.06       51.30      4.58 o 
   9   6  -6       56.85       58.86      7.62 o 
  10   6  -6       17.54       19.64      4.03 o 
  11   6  -6       15.16       17.69      4.74 o 
  12   6  -6       16.67        7.41      4.61 o 
  13   6  -6        1.31        7.37      4.82 o 
  14   6  -6        0.06       -6.49      4.39 o 
  15   6  -6        1.64       -3.29     14.82 o 
   0   7  -6       13.31        9.65      6.09 o 
   1   7  -6       11.57       25.93      9.48 o 
   2   7  -6        7.72       12.96      4.59 o 
   3   7  -6        3.52        7.31      6.03 o 
   4   7  -6       23.25       27.29      5.24 o 
   5   7  -6       16.37       18.06      3.82 o 
   6   7  -6        3.73        7.00      3.60 o 
   7   7  -6       17.31       18.50      4.20 o 
   8   7  -6        0.19       -2.70      5.02 o 
   9   7  -6        0.74        4.71      4.67 o 
  10   7  -6        0.25        4.10      4.92 o 
  11   7  -6       22.36       19.63      5.65 o 
  12   7  -6        6.73       11.21      5.40 o 
  13   7  -6        7.90        9.62      5.31 o 
   0   8  -6       18.00        7.93      7.12 o 
   1   8  -6        0.11       -3.33     10.69 o 
   2   8  -6       29.12       27.94      5.52 o 
   3   8  -6        0.14       -6.50      4.33 o 
   4   8  -6        9.64        3.88      5.15 o 
   5   8  -6        5.58       13.35      5.40 o 
   6   8  -6        0.47        0.14      4.81 o 
   7   8  -6        4.02        5.60      4.91 o 
   8   8  -6        0.89        2.16      5.03 o 
   9   8  -6        0.09        7.55      4.99 o 
   2   0  -5      748.88      709.28      8.01 o 
   4   0  -5      841.48      838.16     10.72 o 
   6   0  -5      241.50      218.84      4.34 o 
   8   0  -5      235.13      228.38      4.64 o 
  10   0  -5      323.90      328.15      5.92 o 
  12   0  -5       39.33       37.57      3.21 o 
  14   0  -5       97.81       97.16      6.49 o 
  16   0  -5       86.48       74.69      8.73 o 
  18   0  -5      100.92       96.84      7.46 o 
  20   0  -5        0.44       -1.99      4.77 o 
   1   1  -5      118.44      111.44      2.12 o 
   2   1  -5      677.76      691.07      7.33 o 
   3   1  -5        4.17        3.16      1.06 o 
   4   1  -5      466.58      469.00      4.83 o 
   5   1  -5      174.97      177.74      2.77 o 
   6   1  -5      490.93      482.36      5.08 o 
   7   1  -5      618.05      659.38      6.47 o 
   8   1  -5       91.61       87.66      3.18 o 
   9   1  -5       99.78       98.80      2.53 o 
  10   1  -5      122.94      142.72      3.41 o 
  11   1  -5      137.33      131.29      4.29 o 
  12   1  -5       40.43       40.07      2.47 o 
  13   1  -5      163.79      166.52      4.10 o 
  14   1  -5      228.50      237.68      5.41 o 
  15   1  -5       62.34       61.27      4.20 o 
  16   1  -5      258.90      264.72      7.20 o 
  17   1  -5       23.24       11.69      3.29 o 
  18   1  -5      111.55      104.13      6.95 o 
  19   1  -5        7.91       11.11      7.06 o 
  20   1  -5       16.68       14.47      3.79 o 
  21   1  -5       13.29       19.49      4.01 o 
   1   2  -5      123.80      132.85      2.48 o 
   2   2  -5     2223.70     2272.98     20.97 o 
   3   2  -5      866.41      956.87     10.78 o 
   4   2  -5      236.64      232.62      4.57 o 
   5   2  -5      178.22      178.40      3.51 o 
   6   2  -5      596.15      638.94      8.46 o 
   7   2  -5      279.55      296.80      5.45 o 
   8   2  -5       24.35       28.12      2.80 o 
   9   2  -5      108.12      105.71      2.62 o 
  10   2  -5      127.10      121.00      3.55 o 
  11   2  -5      876.18      897.56     10.41 o 
  12   2  -5      103.28      103.89      3.46 o 
  13   2  -5      562.89      544.64      7.58 o 
  14   2  -5      601.85      609.70     12.52 o 
  15   2  -5      165.50      169.58      5.04 o 
  16   2  -5       24.56       25.23      3.70 o 
  17   2  -5      154.60      156.59      6.30 o 
  18   2  -5       37.34       34.98      4.06 o 
  19   2  -5       21.99       12.41      3.70 o 
  20   2  -5       95.17      101.43      5.76 o 
  21   2  -5       69.10       76.01      5.53 o 
   1   3  -5     1038.50     1068.09     13.18 o 
   2   3  -5      486.25      509.43      7.19 o 
   3   3  -5      342.27      361.71      8.20 o 
   4   3  -5        4.31        6.84      1.99 o 
   5   3  -5      106.33      118.12      3.88 o 
   6   3  -5       22.38       21.58      2.43 o 
   7   3  -5       73.51       85.78      5.37 o 
   8   3  -5       34.67       34.82      2.95 o 
   9   3  -5      153.44      154.65      4.75 o 
  10   3  -5       20.09       23.83      2.93 o 
  11   3  -5       17.81       13.35      2.48 o 
  12   3  -5       23.87       20.26      3.24 o 
  13   3  -5       84.51       70.62      3.72 o 
  14   3  -5      225.39      228.82      6.74 o 
  15   3  -5       71.61       73.93      3.92 o 
  16   3  -5       32.43       29.96      3.16 o 
  17   3  -5       44.79       44.53      4.19 o 
  18   3  -5        4.46        2.07      3.25 o 
  19   3  -5        0.92        6.74      3.45 o 
  20   3  -5       29.91       29.92      4.34 o 
   1   4  -5       77.01       78.70      3.18 o 
   2   4  -5       23.59       24.62      2.08 o 
   3   4  -5       15.65       17.02      2.39 o 
   4   4  -5       11.98       16.12      1.73 o 
   5   4  -5       16.14       19.72      2.98 o 
   6   4  -5        4.99        6.07      2.78 o 
   7   4  -5       27.46       32.11      4.16 o 
   8   4  -5        5.54        6.04      2.58 o 
   9   4  -5       44.79       44.74      5.01 o 
  10   4  -5       22.35       26.83      3.24 o 
  11   4  -5       19.87       22.71      3.12 o 
  12   4  -5      128.49      136.24      6.07 o 
  13   4  -5       77.00       73.55      5.03 o 
  14   4  -5       61.51       59.84      7.93 o 
  15   4  -5       10.31       11.13      3.27 o 
  16   4  -5       11.87       14.63      3.41 o 
  17   4  -5        8.85        6.17      3.34 o 
  18   4  -5       13.99       14.85      4.42 o 
  19   4  -5        6.18        6.58      4.26 o 
   1   5  -5      472.61      474.13      7.96 o 
   2   5  -5      169.24      174.87      4.79 o 
   3   5  -5       59.03       63.18      6.01 o 
   4   5  -5      146.09      145.29     13.42 o 
   5   5  -5      100.68      101.47      5.13 o 
   6   5  -5       12.46       12.54      3.27 o 
   7   5  -5      127.32      129.38      5.82 o 
   8   5  -5       27.33       24.69      3.67 o 
   9   5  -5      130.65      130.09      5.52 o 
  10   5  -5       50.98       57.33      4.93 o 
  11   5  -5      121.77      133.53      7.57 o 
  12   5  -5       52.22       64.83      5.99 o 
  13   5  -5      135.49      146.81     22.58 o 
  14   5  -5      133.47      142.19      6.91 o 
  15   5  -5       23.17       23.20      4.33 o 
  16   5  -5       18.98       19.82      4.29 o 
  17   5  -5       10.92       14.10      3.78 o 
  18   5  -5        2.07        3.71      3.65 o 
   1   6  -5      531.03      530.60     20.57 o 
   2   6  -5       11.47       10.93      3.56 o 
   3   6  -5       44.18       48.51      6.75 o 
   4   6  -5       24.93       23.59      4.58 o 
   5   6  -5       34.08       31.38      3.77 o 
   6   6  -5       21.20       18.39      4.39 o 
   7   6  -5      227.81      231.23      7.21 o 
   8   6  -5      112.31       94.31      5.42 o 
   9   6  -5       23.66       23.00      3.90 o 
  10   6  -5       12.43       17.27      5.34 o 
  11   6  -5       61.86       64.06     11.78 o 
  12   6  -5       22.62       16.98      5.07 o 
  13   6  -5       54.49       52.06      6.27 o 
  14   6  -5       17.68       23.60      5.53 o 
  15   6  -5        6.35        3.09      4.63 o 
  16   6  -5       22.75       20.50      5.42 o 
   1   7  -5       46.96       52.09      5.80 o 
   2   7  -5       18.70       18.47      3.73 o 
   3   7  -5       43.37       45.77      4.50 o 
   4   7  -5        1.91        3.29      3.39 o 
   5   7  -5        0.89        2.24      3.40 o 
   6   7  -5        1.52        5.66      3.49 o 
   7   7  -5        5.38        5.83      3.71 o 
   8   7  -5        3.03        5.36      4.59 o 
   9   7  -5        2.17       -0.98      4.33 o 
  10   7  -5        5.40       -0.39      4.47 o 
  11   7  -5       12.03       14.18      5.36 o 
  12   7  -5        4.07        4.71      5.80 o 
  13   7  -5        1.36        4.25      5.12 o 
   1   8  -5       13.46       17.96      5.08 o 
   2   8  -5       28.62       27.19      5.52 o 
   3   8  -5        2.45       -3.04      4.51 o 
   4   8  -5       18.69       24.89      6.89 o 
   5   8  -5        1.67        9.57      4.83 o 
   6   8  -5        0.88        2.28      3.91 o 
   7   8  -5        1.71        6.59      4.02 o 
   8   8  -5        5.43        1.90      4.95 o 
   9   8  -5        1.69        1.34      5.57 o 
  10   8  -5        9.55       16.21      9.42 o 
   1   9  -5       10.06       13.98      5.52 o 
   2   9  -5       18.30        9.64      5.52 o 
   3   9  -5        4.73       11.72      5.52 o 
   2   0  -4     1003.04      923.62     11.39 o 
   4   0  -4      422.13      430.79      6.08 o 
   6   0  -4      203.35      204.31      3.90 o 
   8   0  -4      228.00      209.49      5.32 o 
  10   0  -4       74.83       79.24      3.62 o 
  12   0  -4       23.47       21.57      2.76 o 
  14   0  -4      178.80      167.23      8.00 o 
  16   0  -4       57.28       48.04      5.56 o 
  18   0  -4        6.19       11.71      4.48 o 
  20   0  -4        3.39        3.33      4.90 o 
  22   0  -4        3.38        7.37      5.12 o 
   0   1  -4     5438.87     5122.17     55.17 o 
   1   1  -4     2539.16     2466.95     20.48 o 
   2   1  -4      927.45      906.35      9.87 o 
   3   1  -4      472.56      480.84      4.98 o 
   4   1  -4      702.54      667.82      7.45 o 
   5   1  -4      472.66      487.36      4.83 o 
   6   1  -4      278.02      274.04      3.60 o 
   7   1  -4      709.94      692.60      6.99 o 
   8   1  -4      219.65      234.97      3.41 o 
   9   1  -4      239.19      243.57      3.64 o 
  10   1  -4      286.51      324.18      4.31 o 
  11   1  -4        9.58       11.80      1.38 o 
  12   1  -4       90.13       95.43      3.07 o 
  13   1  -4       81.12       86.16      3.55 o 
  14   1  -4      143.10      123.47      4.15 o 
  15   1  -4      128.80      118.41      5.19 o 
  16   1  -4      253.72      248.31      6.98 o 
  17   1  -4       22.73       18.08      3.36 o 
  18   1  -4        1.45       -1.07      3.93 o 
  19   1  -4       14.91       10.42      3.52 o 
  20   1  -4       20.79       20.57      3.89 o 
  21   1  -4        5.71        0.91      4.40 o 
  22   1  -4        5.93        4.51      3.66 o 
   0   2  -4      553.30      528.99      9.84 o 
   1   2  -4       29.58       30.99      1.53 o 
   2   2  -4     1743.16     1676.45     17.35 o 
   3   2  -4     1160.78     1197.66     14.52 o 
   4   2  -4      400.92      418.64      6.36 o 
   5   2  -4      534.11      547.39      7.88 o 
   6   2  -4     1365.99     1462.31     15.84 o 
   7   2  -4      688.68      727.78      8.94 o 
   8   2  -4      107.60      112.21      3.61 o 
   9   2  -4      107.25      112.32      3.37 o 
  10   2  -4      285.33      288.05      4.74 o 
  11   2  -4       21.25       22.11      2.07 o 
  12   2  -4      153.00      144.99      3.74 o 
  13   2  -4       37.54       34.88      3.12 o 
  14   2  -4       55.29       48.78      3.50 o 
  15   2  -4      234.22      234.50      5.63 o 
  16   2  -4      125.15      122.17      5.40 o 
  17   2  -4       74.61       72.39      4.58 o 
  18   2  -4        0.57        4.73      3.22 o 
  19   2  -4        9.75       12.05      3.41 o 
  20   2  -4        9.44        6.76      3.44 o 
  21   2  -4       27.89       25.86      4.23 o 
   0   3  -4      519.66      497.23     10.01 o 
   1   3  -4      224.91      251.37      4.42 o 
   2   3  -4      395.78      410.02      6.04 o 
   3   3  -4      209.25      187.75      3.63 o 
   4   3  -4      424.43      412.43      6.67 o 
   5   3  -4      515.18      560.72      8.37 o 
   6   3  -4      238.02      237.63      5.08 o 
   7   3  -4      123.01      118.28      3.90 o 
   8   3  -4       29.26       33.78      1.92 o 
   9   3  -4      115.73      113.74      3.16 o 
  10   3  -4        6.83        5.30      1.90 o 
  11   3  -4       16.21       18.78      2.39 o 
  12   3  -4      274.02      293.32      5.70 o 
  13   3  -4       25.23       24.26      2.80 o 
  14   3  -4       22.23       24.92      3.70 o 
  15   3  -4        2.55        0.77      2.48 o 
  16   3  -4       32.52       26.80      3.05 o 
  17   3  -4       19.76       14.98      3.79 o 
  18   3  -4        3.21        2.38      3.18 o 
  19   3  -4       28.72       27.04      3.91 o 
  20   3  -4       27.51       30.11      4.08 o 
  21   3  -4       36.56       47.74      4.77 o 
   0   4  -4        3.58       -1.18      2.45 o 
   1   4  -4       85.72       73.68      3.00 o 
   2   4  -4      215.69      195.68      4.37 o 
   3   4  -4      299.02      272.85      5.17 o 
   4   4  -4      214.52      225.33      4.71 o 
   5   4  -4      178.75      184.04      4.32 o 
   6   4  -4        8.09        5.95      2.54 o 
   7   4  -4       29.22       29.90      2.64 o 
   8   4  -4      137.03      139.80      5.49 o 
   9   4  -4       52.30       53.42      3.50 o 
  10   4  -4        0.75       -3.08      2.55 o 
  11   4  -4      112.78      110.07      4.78 o 
  12   4  -4       99.97      102.90      5.59 o 
  13   4  -4       71.51       70.39      4.87 o 
  14   4  -4       13.21       10.66      3.59 o 
  15   4  -4       26.93       26.18      3.97 o 
  16   4  -4       29.69       23.63      3.53 o 
  17   4  -4        7.32        3.13      3.08 o 
  18   4  -4        0.68       -1.91      4.35 o 
  19   4  -4        3.57       -1.38      4.02 o 
  20   4  -4        5.72       -0.12      4.26 o 
   0   5  -4      521.74      512.48     25.05 o 
   1   5  -4       36.49       41.50      3.07 o 
   2   5  -4      135.95      130.52      5.63 o 
   3   5  -4      131.97      120.15      4.51 o 
   4   5  -4      114.74      109.17      4.74 o 
   5   5  -4       82.78       92.92      4.50 o 
   6   5  -4       23.88       32.09      3.62 o 
   7   5  -4      100.97       90.40      5.40 o 
   8   5  -4        9.20       12.35      3.83 o 
   9   5  -4       70.72       66.13      4.81 o 
  10   5  -4      108.04      108.54      8.27 o 
  11   5  -4       85.02       85.41      6.30 o 
  12   5  -4      153.86      177.93      8.41 o 
  13   5  -4       69.55       84.16      6.74 o 
  14   5  -4       14.93       21.85      5.80 o 
  15   5  -4       54.64       66.10      5.34 o 
  16   5  -4       13.19        9.51      4.00 o 
  17   5  -4       11.09       14.41      3.67 o 
  18   5  -4        1.43       -1.81      3.37 o 
   0   6  -4     1075.33     1024.06     41.14 o 
   1   6  -4       33.07       33.45      3.48 o 
   2   6  -4       61.74       59.56      3.82 o 
   3   6  -4      135.14      136.45      5.97 o 
   4   6  -4      198.37      188.80      6.56 o 
   5   6  -4      135.06      139.72     13.10 o 
   6   6  -4       17.23       16.53      3.55 o 
   7   6  -4       18.31       15.41      3.43 o 
   8   6  -4       14.23        8.60      3.46 o 
   9   6  -4       32.99       34.60      4.34 o 
  10   6  -4        8.26        9.03      4.37 o 
  11   6  -4       65.83       72.68      8.39 o 
  12   6  -4       64.68       69.30      6.65 o 
  13   6  -4       58.15       66.20      6.53 o 
  14   6  -4        6.68        3.78      5.98 o 
  15   6  -4       59.01       55.53      6.36 o 
  16   6  -4       15.22        9.51      5.10 o 
  17   6  -4       15.66       23.46      5.78 o 
   0   7  -4      261.40      286.40      9.95 o 
   1   7  -4       79.92       76.63      4.94 o 
   2   7  -4       21.30       17.98      4.86 o 
   3   7  -4       39.75       31.89      4.14 o 
   4   7  -4       13.96       13.16      3.66 o 
   5   7  -4       29.86       31.52      4.50 o 
   6   7  -4       52.75       44.01      4.53 o 
   7   7  -4        5.20        3.20      3.41 o 
   8   7  -4       16.20       11.74      3.84 o 
   9   7  -4        1.94        7.37      4.86 o 
  10   7  -4        4.33        4.77     11.55 o 
  11   7  -4       42.12       40.23      5.84 o 
  12   7  -4       28.23       28.15      9.71 o 
  13   7  -4       18.43       20.71      5.61 o 
  14   7  -4       10.50        2.43      5.17 o 
   0   8  -4       15.72       19.77      6.66 o 
   1   8  -4        9.07       13.57      5.86 o 
   2   8  -4       18.65       19.10      7.01 o 
   3   8  -4       10.96       13.29      4.16 o 
   4   8  -4       11.78        5.63      3.90 o 
   5   8  -4        3.97        0.65      3.60 o 
   6   8  -4        2.11       -1.98      5.36 o 
   7   8  -4       21.87       18.25      4.20 o 
   8   8  -4        5.41        7.56      5.14 o 
   9   8  -4       10.73       15.20      5.36 o 
  10   8  -4        0.47       -5.44      6.38 o 
  11   8  -4        1.96        1.84      4.95 o 
   0   9  -4       22.04       39.76      8.73 o 
   1   9  -4        3.18        5.39      4.81 o 
   2   9  -4        3.44       -1.25      4.92 o 
   3   9  -4        1.09       -3.65      4.59 o 
   4   9  -4        5.90        6.83      5.32 o 
   5   9  -4       18.29       25.10      5.68 o 
   2   0  -3     5665.66     5334.78     57.88 o 
   4   0  -3      799.60      748.36      9.17 o 
   6   0  -3     1269.39     1165.70     14.48 o 
   8   0  -3       49.08       47.16      2.10 o 
  10   0  -3      467.74      452.80     10.28 o 
  12   0  -3      632.68      668.14     10.99 o 
  14   0  -3      165.80      161.44     20.57 o 
  16   0  -3      144.20      133.94      7.66 o 
  18   0  -3      452.57      450.74     13.51 o 
  20   0  -3        2.27        9.85      4.71 o 
  22   0  -3       12.53       13.50      5.30 o 
   2   1  -3     8730.21     8150.71     77.23 o 
   3   1  -3     2069.80     1897.46     23.70 o 
   4   1  -3      712.75      654.13      6.72 o 
   5   1  -3      386.46      374.16      4.41 o 
   6   1  -3     1036.61     1044.14     10.16 o 
   7   1  -3      529.85      535.72      5.93 o 
   8   1  -3      153.88      154.57      2.53 o 
   9   1  -3      741.92      728.19      7.26 o 
  10   1  -3     1051.50     1072.17     11.18 o 
  11   1  -3       97.15       90.08      2.72 o 
  12   1  -3      343.52      355.86      6.03 o 
  13   1  -3      112.22      111.58      4.95 o 
  14   1  -3      109.34      120.10      5.94 o 
  15   1  -3       13.13       18.77      3.21 o 
  16   1  -3      206.82      220.77      6.60 o 
  17   1  -3       19.60       18.55      3.37 o 
  18   1  -3      141.15      132.65      5.75 o 
  19   1  -3        0.43        3.13      3.12 o 
  20   1  -3        5.26       10.80      3.40 o 
  21   1  -3        0.89        1.39      3.26 o 
  22   1  -3       12.01        8.45      3.64 o 
   1   2  -3     8411.68     8332.86    124.44 o 
   2   2  -3     1870.72     1805.84     20.84 o 
   3   2  -3      725.85      728.10      9.84 o 
   4   2  -3     1027.01     1045.10     12.77 o 
   5   2  -3      178.23      196.44      3.16 o 
   6   2  -3      118.80      122.03      3.09 o 
   7   2  -3      267.53      281.62      4.51 o 
   8   2  -3      533.31      590.49      8.48 o 
   9   2  -3      488.11      504.91      6.83 o 
  10   2  -3      501.15      526.60     11.57 o 
  11   2  -3       48.01       53.13      4.00 o 
  12   2  -3      137.10      139.18      6.06 o 
  13   2  -3       74.63       76.89      3.60 o 
  14   2  -3        4.11        6.27      2.38 o 
  15   2  -3      276.10      258.45      5.84 o 
  16   2  -3      177.95      186.79      6.00 o 
  17   2  -3       87.56       86.29      4.76 o 
  18   2  -3       25.34       32.84      6.10 o 
  19   2  -3       11.70       14.58      3.49 o 
  20   2  -3       12.37       22.50      3.80 o 
  21   2  -3        5.66       12.72      3.78 o 
  22   2  -3        5.98        7.72      3.59 o 
   1   3  -3      586.15      534.31      7.38 o 
   2   3  -3      270.75      255.64      4.52 o 
   3   3  -3      466.58      522.48      7.33 o 
   4   3  -3     1151.14     1157.75     14.07 o 
   5   3  -3     1148.80     1152.39     12.79 o 
   6   3  -3        4.72        4.07      1.41 o 
   7   3  -3      265.10      294.15      4.67 o 
   8   3  -3       28.13       30.12      1.95 o 
   9   3  -3      272.24      258.36      4.53 o 
  10   3  -3      282.10      276.12      4.49 o 
  11   3  -3      177.64      173.49      4.33 o 
  12   3  -3       38.42       39.24      3.53 o 
  13   3  -3       71.21       60.10      3.81 o 
  14   3  -3      208.67      192.26      5.22 o 
  15   3  -3      155.53      152.98      5.13 o 
  16   3  -3       86.99       90.71      4.11 o 
  17   3  -3       10.98       10.06      3.65 o 
  18   3  -3       41.35       43.37      4.16 o 
  19   3  -3        8.85        2.21      3.26 o 
  20   3  -3        0.34        4.15      4.23 o 
  21   3  -3        4.38        5.60      3.60 o 
   1   4  -3      166.13      169.75      4.22 o 
   2   4  -3       28.04       28.01      2.28 o 
   3   4  -3      244.72      276.51      5.95 o 
   4   4  -3      355.86      380.65      6.38 o 
   5   4  -3      215.55      176.08      5.06 o 
   6   4  -3       92.32       94.88      4.26 o 
   7   4  -3       13.74       14.64      2.50 o 
   8   4  -3       43.69       46.20      2.78 o 
   9   4  -3       35.80       36.69      2.53 o 
  10   4  -3      127.56      131.27      3.86 o 
  11   4  -3       59.72       56.44      4.52 o 
  12   4  -3        6.82        6.07      3.38 o 
  13   4  -3       94.13       90.04      5.32 o 
  14   4  -3      284.19      281.48      9.60 o 
  15   4  -3      144.56      143.96      6.34 o 
  16   4  -3       43.00       50.82      4.12 o 
  17   4  -3        3.44        4.40      3.12 o 
  18   4  -3       25.92       27.38      3.84 o 
  19   4  -3       15.55       15.50      3.76 o 
  20   4  -3        7.67       13.34      3.80 o 
   1   5  -3      132.38      120.04      4.23 o 
   2   5  -3       61.97       68.12      3.49 o 
   3   5  -3      129.94      144.30      4.83 o 
   4   5  -3      142.20      140.44      4.50 o 
   5   5  -3       42.68       52.89      4.95 o 
   6   5  -3      143.55      150.48      4.78 o 
   7   5  -3       57.22       60.87      4.74 o 
   8   5  -3       30.62       33.41      3.73 o 
   9   5  -3        0.33        3.39      3.32 o 
  10   5  -3      149.38      163.05     18.04 o 
  11   5  -3       65.25       60.21      5.74 o 
  12   5  -3       10.11       10.91     10.40 o 
  13   5  -3       82.19       94.66      6.84 o 
  14   5  -3       27.17       23.30      4.91 o 
  15   5  -3       36.21       35.47      5.57 o 
  16   5  -3       20.84       21.85      5.03 o 
  17   5  -3        1.99        6.24      4.68 o 
  18   5  -3        5.24        7.51      3.51 o 
  19   5  -3        4.75        7.87      4.28 o 
   1   6  -3      274.11      281.46      7.39 o 
   2   6  -3      175.05      166.71      5.46 o 
   3   6  -3       92.72       87.07      4.29 o 
   4   6  -3       38.47       42.01      4.21 o 
   5   6  -3      121.91      121.58      4.87 o 
   6   6  -3       17.92       21.82      3.68 o 
   7   6  -3        9.92       11.08      3.33 o 
   8   6  -3       30.35       26.72      3.67 o 
   9   6  -3       17.93        6.88      4.25 o 
  10   6  -3       27.02       27.77      4.98 o 
  11   6  -3       53.18       52.61      5.93 o 
  12   6  -3       22.08       22.33      5.18 o 
  13   6  -3        8.80        9.38      4.66 o 
  14   6  -3       18.70       18.71      5.24 o 
  15   6  -3       29.92       29.75      5.57 o 
  16   6  -3        8.10        8.70      5.30 o 
  17   6  -3       19.30       16.19      5.40 o 
   1   7  -3       36.21       36.91      3.69 o 
   2   7  -3      102.86      104.59      6.59 o 
   3   7  -3       80.29       83.44      5.75 o 
   4   7  -3       90.88       88.84      5.32 o 
   5   7  -3       10.93        5.78      4.28 o 
   6   7  -3        6.19        6.93      3.41 o 
   7   7  -3       23.82       30.63      4.67 o 
   8   7  -3       13.28        9.08      4.86 o 
   9   7  -3       35.29       31.53      5.52 o 
  10   7  -3       52.01       63.28      6.54 o 
  11   7  -3        6.65        8.94      7.01 o 
  12   7  -3       26.24       23.21      5.64 o 
  13   7  -3       13.00       15.76     13.62 o 
  14   7  -3        0.50       -3.75      4.59 o 
  15   7  -3       24.13       26.24      5.95 o 
   1   8  -3       96.70       98.88      6.27 o 
   2   8  -3      120.63      122.54      6.43 o 
   3   8  -3       25.64       26.02      5.10 o 
   4   8  -3       15.43       14.66      3.97 o 
   5   8  -3       14.37       20.47      4.25 o 
   6   8  -3        0.83        1.39      4.12 o 
   7   8  -3       12.19        8.53      5.05 o 
   8   8  -3        8.10        7.15      4.84 o 
   9   8  -3        0.68       -6.29      5.86 o 
  10   8  -3       10.43        5.75      5.07 o 
  11   8  -3        0.39        0.44      5.20 o 
   1   9  -3       19.50       21.14      5.44 o 
   2   9  -3       20.19       14.74      5.02 o 
   3   9  -3       39.83       45.62      8.62 o 
   4   9  -3       13.04       23.31      5.56 o 
   5   9  -3        0.25        1.47      4.15 o 
   6   9  -3        0.59       -1.52      5.16 o 
   0   0  -2     5379.45     5185.69    109.17 o 
   2   0  -2     2472.03     2243.64     27.30 o 
   4   0  -2     6942.96     6200.59     76.78 o 
   6   0  -2     3053.46     2909.32     32.11 o 
   8   0  -2     1249.71     1290.29     17.76 o 
  10   0  -2     1120.79     1264.34     17.76 o 
  12   0  -2       35.97       29.93      2.33 o 
  14   0  -2       34.47       42.87     10.80 o 
  16   0  -2       61.59       76.77      6.09 o 
  18   0  -2      146.52      131.92      7.96 o 
  20   0  -2        3.23       10.55      4.94 o 
  22   0  -2       28.02       25.33      6.61 o 
   1   1  -2     3890.37     3670.60     47.95 o 
   2   1  -2      883.51      855.54      8.86 o 
   3   1  -2     5500.01     5180.39     50.44 o 
   4   1  -2     4473.29     4192.01     41.08 o 
   5   1  -2      435.04      438.31      5.40 o 
   6   1  -2     1251.07     1235.63     17.93 o 
   7   1  -2      186.08      175.61      2.90 o 
   8   1  -2      171.61      174.20      2.95 o 
   9   1  -2     1607.47     1665.88     16.14 o 
  10   1  -2      963.13      936.39     11.25 o 
  11   1  -2       27.70       31.73      2.07 o 
  12   1  -2       85.32       83.52      3.06 o 
  13   1  -2      232.66      234.25      6.98 o 
  14   1  -2      211.25      192.56      5.20 o 
  15   1  -2        4.46        4.75      2.74 o 
  16   1  -2       26.88       29.77      3.39 o 
  17   1  -2      127.38      113.50      5.08 o 
  18   1  -2       42.23       43.04      3.85 o 
  19   1  -2        2.87        3.99      3.67 o 
  20   1  -2       10.80       15.24      3.50 o 
  21   1  -2       21.54       16.49      3.69 o 
  22   1  -2        4.43        4.53      3.57 o 
   0   2  -2     3811.75     3829.96     62.92 o 
   1   2  -2      276.22      256.42      4.74 o 
   2   2  -2      971.08      922.71     11.63 o 
   3   2  -2      666.18      640.85      7.27 o 
   4   2  -2      197.16      188.31      3.02 o 
   5   2  -2        4.24        8.35      1.03 o 
   6   2  -2       74.03       70.32      2.65 o 
   7   2  -2      433.31      438.08      6.42 o 
   8   2  -2       85.44       75.14      2.42 o 
   9   2  -2      645.11      653.97      8.09 o 
  10   2  -2       83.47       88.96      2.84 o 
  11   2  -2      194.45      194.14      3.68 o 
  12   2  -2      213.07      210.45      4.77 o 
  13   2  -2      295.75      292.12      6.47 o 
  14   2  -2       50.35       56.26      3.14 o 
  15   2  -2      507.67      489.69     11.98 o 
  16   2  -2      121.32      130.71      4.49 o 
  17   2  -2       22.43       20.82      3.30 o 
  18   2  -2        0.48       -0.68      2.89 o 
  19   2  -2       10.36       16.10      3.95 o 
  20   2  -2        8.74        6.15      3.46 o 
  21   2  -2        2.48       -1.17      3.30 o 
  22   2  -2        0.28        0.06      4.00 o 
   0   3  -2      404.47      414.44      8.73 o 
   1   3  -2      427.25      456.18      6.68 o 
   2   3  -2     1060.59     1090.50     13.24 o 
   3   3  -2     1122.59     1151.30     13.96 o 
   4   3  -2      990.44      999.88     12.29 o 
   5   3  -2      122.58      125.69      4.28 o 
   6   3  -2        4.55        4.74      1.40 o 
   7   3  -2      209.76      217.48      3.93 o 
   8   3  -2      192.50      203.58      4.13 o 
   9   3  -2       18.96       23.78      2.61 o 
  10   3  -2      304.22      326.16      5.37 o 
  11   3  -2      783.26      769.38     11.31 o 
  12   3  -2      247.72      248.93      5.96 o 
  13   3  -2      261.88      263.28      6.40 o 
  14   3  -2       61.57       65.05      3.56 o 
  15   3  -2      882.91      880.19     21.21 o 
  16   3  -2       13.07       10.27      2.57 o 
  17   3  -2       14.71       16.16      2.79 o 
  18   3  -2       15.71       13.32      3.33 o 
  19   3  -2       21.28       26.12      4.89 o 
  20   3  -2       24.17       26.35      4.04 o 
  21   3  -2        5.59        0.24      4.46 o 
   0   4  -2      568.19      586.21     11.98 o 
   1   4  -2       49.32       53.08      2.78 o 
   2   4  -2      139.93      153.51      3.91 o 
   3   4  -2       64.87       73.53      2.99 o 
   4   4  -2      537.42      601.33      8.75 o 
   5   4  -2      289.03      310.69      5.70 o 
   6   4  -2      169.31      180.40      8.11 o 
   7   4  -2        7.64        2.94      2.06 o 
   8   4  -2      140.84      147.05      4.07 o 
   9   4  -2      208.06      191.51      4.71 o 
  10   4  -2      161.05      167.48      4.24 o 
  11   4  -2       37.46       36.75      3.06 o 
  12   4  -2      556.51      577.20      9.61 o 
  13   4  -2      100.58      101.10      4.36 o 
  14   4  -2      161.63      151.18      6.34 o 
  15   4  -2       37.97       43.66      4.34 o 
  16   4  -2      156.25      141.44      6.67 o 
  17   4  -2       30.29       31.76      3.69 o 
  18   4  -2       21.28       24.53      4.19 o 
  19   4  -2        8.14        9.26      3.51 o 
  20   4  -2        9.65        6.29      3.58 o 
   0   5  -2        3.17        4.64      4.37 o 
   1   5  -2        8.61       10.65      2.46 o 
   2   5  -2       57.00       69.68      5.52 o 
   3   5  -2       29.92       30.93      2.81 o 
   4   5  -2       19.49       14.55      2.51 o 
   5   5  -2      171.46      186.76      5.09 o 
   6   5  -2      113.64      124.53      4.40 o 
   7   5  -2       93.74       94.37      3.96 o 
   8   5  -2        7.55        7.52      2.67 o 
   9   5  -2       16.10       14.64      3.41 o 
  10   5  -2       20.03       15.79      3.35 o 
  11   5  -2       45.00       44.60      8.68 o 
  12   5  -2       26.55       33.28      4.96 o 
  13   5  -2      228.93      234.31     12.30 o 
  14   5  -2       47.33       64.15      8.96 o 
  15   5  -2       71.87       72.59      6.36 o 
  16   5  -2       29.44       20.33      5.29 o 
  17   5  -2       72.87       79.05      6.76 o 
  18   5  -2       16.85       21.37      4.28 o 
  19   5  -2        9.27        7.63      4.06 o 
   0   6  -2      114.78      116.91      6.80 o 
   1   6  -2       77.65       79.50      4.16 o 
   2   6  -2        9.39        4.80      2.85 o 
   3   6  -2       38.39       44.65      3.63 o 
   4   6  -2      117.88      113.20      4.63 o 
   5   6  -2       48.49       56.62      3.73 o 
   6   6  -2       59.48       68.67      3.92 o 
   7   6  -2        7.17        8.00      2.82 o 
   8   6  -2        8.19        8.79      3.17 o 
   9   6  -2       43.57       43.58      5.49 o 
  10   6  -2       41.34       32.79      5.63 o 
  11   6  -2       15.08       10.40      6.89 o 
  12   6  -2        4.34        5.32      7.18 o 
  13   6  -2       75.84       72.90      6.51 o 
  14   6  -2       18.61       14.89      5.04 o 
  15   6  -2        9.73       16.60      5.13 o 
  16   6  -2        1.90       -0.22      4.43 o 
  17   6  -2       18.61       18.94      5.37 o 
   0   7  -2        6.14       14.59      4.41 o 
   1   7  -2       54.40       59.23      4.17 o 
   2   7  -2       40.58       35.02      3.67 o 
   3   7  -2       43.01       37.21      4.43 o 
   4   7  -2       39.10       48.01      5.84 o 
   5   7  -2       15.30       23.13      3.78 o 
   6   7  -2        5.68        2.38      3.36 o 
   7   7  -2        0.98        2.37      3.26 o 
   8   7  -2       24.18       21.97      8.85 o 
   9   7  -2       50.22       42.75      5.96 o 
  10   7  -2        7.36        3.11      4.66 o 
  11   7  -2       12.89       12.69      5.09 o 
  12   7  -2        7.05        7.48      4.94 o 
  13   7  -2       31.07       33.13      5.98 o 
  14   7  -2       38.12       41.88      6.89 o 
  15   7  -2       13.54       17.08      5.47 o 
   0   8  -2        0.06        8.17      7.35 o 
   1   8  -2       66.73       70.03      4.72 o 
   2   8  -2        1.99        0.62      4.16 o 
   3   8  -2       92.70       88.21      6.89 o 
   4   8  -2       14.43       13.03      4.08 o 
   5   8  -2        4.54       -1.93      5.59 o 
   6   8  -2        1.03        2.09      4.17 o 
   7   8  -2        0.94        3.20      5.52 o 
   8   8  -2        3.21       10.49      8.62 o 
   9   8  -2       16.10       30.10      7.07 o 
  10   8  -2       25.93       19.80      5.69 o 
  11   8  -2       11.15       18.30      5.73 o 
  12   8  -2        0.88        6.78      5.28 o 
   0   9  -2       10.75        5.17      6.78 o 
   1   9  -2        6.87        0.17      4.71 o 
   2   9  -2        7.55        4.10      4.14 o 
   3   9  -2        6.13        3.10      4.13 o 
   4   9  -2        8.23        6.51      5.03 o 
   5   9  -2        0.48        6.29      4.14 o 
   6   9  -2        1.73       -0.59      5.18 o 
   7   9  -2        1.20        2.88      5.22 o 
   2   0  -1       20.42       19.95      1.64 o 
   4   0  -1     9441.08     7949.93    175.13 o 
   6   0  -1     2836.33     2589.44     40.58 o 
   8   0  -1     4288.09     4202.02     53.83 o 
  10   0  -1     1030.06     1141.21     16.04 o 
  12   0  -1       67.63       80.35      3.30 o 
  14   0  -1       92.42       93.80      5.89 o 
  16   0  -1       48.48       45.20      4.99 o 
  18   0  -1      110.61      106.82     17.70 o 
  20   0  -1      114.41      103.54      7.63 o 
  22   0  -1       14.41        9.12      7.53 o 
   2   1  -1      215.83      188.58      2.72 o 
   3   1  -1     4110.60     3890.85     37.67 o 
   4   1  -1     4336.23     4088.79     40.04 o 
   5   1  -1     2816.87     2784.89     30.48 o 
   6   1  -1     1162.03     1160.47     12.19 o 
   7   1  -1     1383.44     1383.61     14.36 o 
   8   1  -1      235.95      211.68      3.70 o 
   9   1  -1      552.17      602.46     11.01 o 
  10   1  -1      144.84      127.77      3.15 o 
  11   1  -1       29.65       36.07      2.09 o 
  12   1  -1      179.56      194.12      4.16 o 
  13   1  -1        4.91       10.24      1.96 o 
  14   1  -1       43.42       43.41      3.08 o 
  15   1  -1       23.69       25.60      4.28 o 
  16   1  -1       88.18       82.73      4.64 o 
  17   1  -1       23.98       16.51      3.01 o 
  18   1  -1       26.82       26.39      3.47 o 
  19   1  -1       51.12       49.91      7.10 o 
  20   1  -1       13.80        7.34      3.27 o 
  21   1  -1        7.63        6.63      3.31 o 
  22   1  -1        8.52       12.29      3.69 o 
   1   2  -1      242.52      257.11      4.07 o 
   2   2  -1      426.69      460.09      6.18 o 
   3   2  -1     1827.38     1781.30     28.05 o 
   4   2  -1      291.18      288.07      3.93 o 
   5   2  -1      218.17      175.28      2.91 o 
   6   2  -1      139.27      143.98      2.78 o 
   7   2  -1      177.36      170.10      3.10 o 
   8   2  -1       44.42       42.78      1.92 o 
   9   2  -1      685.70      715.38      8.46 o 
  10   2  -1       74.67       78.64      2.31 o 
  11   2  -1       33.80       43.21      4.08 o 
  12   2  -1      404.08      421.79      6.63 o 
  13   2  -1       54.87       53.05      2.91 o 
  14   2  -1       87.42       82.20      3.49 o 
  15   2  -1      136.70      111.01      4.03 o 
  16   2  -1       11.93       11.15      3.70 o 
  17   2  -1        9.41        5.15      2.78 o 
  18   2  -1       11.49        7.91      3.11 o 
  19   2  -1        8.14        2.78      2.99 o 
  20   2  -1        2.41       -0.45      3.17 o 
  21   2  -1        3.95       10.19      3.58 o 
  22   2  -1        3.58        4.07      4.96 o 
   1   3  -1     2095.88     2190.36     26.34 o 
   2   3  -1       77.16       79.25      2.57 o 
   3   3  -1      289.04      283.67      5.17 o 
   4   3  -1      344.99      349.94      6.05 o 
   5   3  -1      514.75      502.06      7.05 o 
   6   3  -1      266.15      258.09      4.53 o 
   7   3  -1      103.42      112.21      2.81 o 
   8   3  -1       79.22       77.97      2.59 o 
   9   3  -1       14.74       17.15      1.73 o 
  10   3  -1      107.51      101.69      3.45 o 
  11   3  -1       63.63       62.99      4.13 o 
  12   3  -1       89.69       89.31      3.94 o 
  13   3  -1      169.18      165.65      7.66 o 
  14   3  -1      840.96      834.74     12.43 o 
  15   3  -1      188.68      185.72      5.17 o 
  16   3  -1       35.42       38.40      5.01 o 
  17   3  -1       93.78       95.96      4.12 o 
  18   3  -1       40.34       34.00      4.06 o 
  19   3  -1        8.04        4.59      3.23 o 
  20   3  -1       13.82       20.14      3.60 o 
  21   3  -1        7.57        3.15      8.55 o 
   1   4  -1      221.99      255.37      5.04 o 
   2   4  -1      494.41      531.09      7.95 o 
   3   4  -1       62.69       66.05      2.94 o 
   4   4  -1     1337.74     1467.21     19.37 o 
   5   4  -1      296.91      322.51      5.77 o 
   6   4  -1      466.75      519.44      7.94 o 
   7   4  -1      228.62      225.62      8.11 o 
   8   4  -1       94.87      100.97      3.54 o 
   9   4  -1       56.29       54.06      2.87 o 
  10   4  -1       74.19       70.11      3.99 o 
  11   4  -1       67.39       70.64      5.11 o 
  12   4  -1       24.46       24.68      3.04 o 
  13   4  -1      119.98      126.62      5.32 o 
  14   4  -1     1189.90     1196.96     17.96 o 
  15   4  -1      176.16      163.45      6.85 o 
  16   4  -1       34.10       31.38      4.01 o 
  17   4  -1       82.27       90.03      4.22 o 
  18   4  -1        5.51        3.33      2.70 o 
  19   4  -1       22.99       27.55      4.71 o 
  20   4  -1        8.87       10.12      4.36 o 
   1   5  -1       47.00       45.67      2.97 o 
   2   5  -1      257.46      270.65      5.79 o 
   3   5  -1       63.95       63.36      4.16 o 
   4   5  -1        2.38        2.16      2.22 o 
   5   5  -1      322.88      325.00      6.85 o 
   6   5  -1       59.24       56.27      3.30 o 
   7   5  -1      168.33      166.43      4.76 o 
   8   5  -1       10.78       11.49      2.58 o 
   9   5  -1       16.23       16.21      3.30 o 
  10   5  -1        6.08        6.96      5.11 o 
  11   5  -1       47.39       50.90      4.15 o 
  12   5  -1       10.17        8.55      4.16 o 
  13   5  -1      244.15      241.32     17.41 o 
  14   5  -1      119.60      107.91     10.11 o 
  15   5  -1       39.89       34.90      5.46 o 
  16   5  -1        6.22        7.12      4.44 o 
  17   5  -1       34.88       35.90      5.56 o 
  18   5  -1       17.22       26.30      5.48 o 
  19   5  -1       15.43       19.70      4.29 o 
   1   6  -1       28.26       30.36      3.22 o 
   2   6  -1        3.75        6.37      3.73 o 
   3   6  -1        3.36        5.35      2.90 o 
   4   6  -1        4.79        0.85      2.75 o 
   5   6  -1       35.76       40.30      3.47 o 
   6   6  -1        2.99        3.89      2.80 o 
   7   6  -1       42.37       43.56      3.53 o 
   8   6  -1       11.18        5.95      2.95 o 
   9   6  -1       60.06       63.56      4.80 o 
  10   6  -1        5.86        6.21      7.87 o 
  11   6  -1       17.01       16.70      4.53 o 
  12   6  -1        4.38        2.36      4.36 o 
  13   6  -1       42.24       44.33      5.69 o 
  14   6  -1        1.56       -1.94      4.25 o 
  15   6  -1       20.68       19.52      5.21 o 
  16   6  -1        1.34        6.24      4.74 o 
  17   6  -1        1.84        8.58      4.91 o 
   1   7  -1      160.12      162.08      5.73 o 
   2   7  -1       29.20       29.84      4.28 o 
   3   7  -1       24.25       25.75      3.45 o 
   4   7  -1       50.42       50.17      3.91 o 
   5   7  -1        5.34        8.36      3.05 o 
   6   7  -1       32.08       31.72      4.83 o 
   7   7  -1        6.97        9.22      3.53 o 
   8   7  -1       28.06       37.75      5.71 o 
   9   7  -1       47.66       43.50      7.12 o 
  10   7  -1        5.02        7.29      4.91 o 
  11   7  -1       38.67       36.29      5.96 o 
  12   7  -1       27.09       26.21      5.50 o 
  13   7  -1        4.04       -1.03      6.38 o 
  14   7  -1       20.19       26.77      5.63 o 
  15   7  -1       22.07       34.45     10.17 o 
   1   8  -1       53.64       59.32      4.47 o 
   2   8  -1       94.32       93.15      5.09 o 
   3   8  -1       16.09        9.78      3.51 o 
   4   8  -1        7.19        5.14      3.84 o 
   5   8  -1       16.93       18.41      4.17 o 
   6   8  -1        4.70        6.14      5.38 o 
   7   8  -1        9.87        7.34      4.72 o 
   8   8  -1        3.63        0.79      4.76 o 
   9   8  -1        4.08       -0.75      4.94 o 
  10   8  -1       19.66       28.37     13.50 o 
  11   8  -1       15.44       16.98      5.71 o 
  12   8  -1       17.86       16.60      5.71 o 
   1   9  -1        1.55        9.84      4.21 o 
   2   9  -1       16.93       13.57      4.38 o 
   3   9  -1        2.22       -6.79      4.79 o 
   4   9  -1       14.31       12.30      5.63 o 
   5   9  -1        0.96       -1.58      3.71 o 
   6   9  -1        6.42        9.35      5.43 o 
   7   9  -1        1.13        3.83      5.38 o 
   6   0   0     3055.55     2742.57     43.84 o 
   8   0   0     2306.04     2424.04     39.61 o 
  10   0   0      487.11      653.69     13.20 o 
  12   0   0      661.37      717.73     14.79 o 
  14   0   0        7.84       11.05      3.73 o 
  16   0   0      204.07      189.46      8.41 o 
  18   0   0       36.67       46.34      8.22 o 
  20   0   0       14.21       17.95      4.95 o 
  22   0   0       27.87       27.16      6.95 o 
   1   1   0      319.15      289.88      4.35 o 
   2   1   0     1265.85     1197.16     15.81 o 
   3   1   0     1651.17     1549.08     20.41 o 
   4   1   0       14.51       20.51      1.72 o 
   5   1   0     2831.06     2739.72     35.60 o 
   6   1   0        1.79        2.87      1.36 o 
   7   1   0      155.81      129.59      5.15 o 
   8   1   0     2282.92     2358.20     69.18 o 
   9   1   0      302.56      289.56      5.23 o 
  10   1   0      662.64      635.92      9.20 o 
  11   1   0      361.08      354.50      6.34 o 
  12   1   0      108.45      122.16      2.89 o 
  13   1   0        2.20        0.37      1.74 o 
  14   1   0       37.65       36.13      2.51 o 
  15   1   0        9.35       13.12      2.18 o 
  16   1   0        0.07        3.51      2.63 o 
  17   1   0       11.67       11.39      2.89 o 
  18   1   0        0.99        0.88      2.70 o 
  19   1   0      140.37      132.80      5.53 o 
  20   1   0        5.62        9.69      3.23 o 
  21   1   0       36.03       37.43      3.95 o 
  22   1   0        9.10        4.78      3.31 o 
   0   2   0      214.52      242.50      5.60 o 
   1   2   0      269.48      276.69      4.26 o 
   2   2   0     1177.50     1128.33     14.73 o 
   3   2   0     1509.57     1556.77     20.94 o 
   4   2   0       17.30       18.88      1.43 o 
   5   2   0        6.47        6.98      1.16 o 
   6   2   0      364.68      349.69      5.14 o 
   7   2   0       56.77       42.80      5.13 o 
   8   2   0      212.64      213.72      5.25 o 
   9   2   0       94.35       79.09      2.96 o 
  10   2   0        9.47       12.43      2.96 o 
  11   2   0        6.32        4.81      1.92 o 
  12   2   0       55.88       54.42      3.77 o 
  13   2   0        8.81        7.21      2.03 o 
  14   2   0        7.31        8.50      2.22 o 
  15   2   0       86.35       84.31      5.20 o 
  16   2   0       15.18       16.17      2.42 o 
  17   2   0       26.29       26.01      3.24 o 
  18   2   0        1.29       -0.62      2.67 o 
  19   2   0       14.88       16.67      3.32 o 
  20   2   0        1.09        4.30      3.90 o 
  21   2   0       12.88       12.95      4.48 o 
  22   2   0        9.40        5.01      4.13 o 
   0   3   0      119.90       94.79      3.93 o 
   1   3   0      851.54      915.86     11.36 o 
   2   3   0      187.95      213.24      4.10 o 
   3   3   0       96.20      100.72      4.36 o 
   4   3   0       82.79       80.15      3.42 o 
   5   3   0     3032.38     3243.11     45.62 o 
   6   3   0     1426.41     1560.69     18.31 o 
   7   3   0      179.89      191.28      3.85 o 
   8   3   0        0.51       -2.43      1.62 o 
   9   3   0       44.35       52.31      2.16 o 
  10   3   0        0.00       -0.69      1.90 o 
  11   3   0       57.25       57.38      3.24 o 
  12   3   0       44.89       48.98      4.22 o 
  13   3   0        0.00       -3.46      2.31 o 
  14   3   0       12.73       16.96      2.81 o 
  15   3   0       92.19       90.17      3.78 o 
  16   3   0        4.00        2.38      2.97 o 
  17   3   0        6.84        9.10      2.52 o 
  18   3   0       71.66       80.05      3.95 o 
  19   3   0       29.56       33.37      4.52 o 
  20   3   0       23.91       27.22      7.50 o 
  21   3   0        0.08       -2.18      3.89 o 
   0   4   0     1501.71     1524.13     25.98 o 
   1   4   0      792.26      911.16     11.94 o 
   2   4   0      229.09      288.32      6.10 o 
   3   4   0      635.20      725.53      9.94 o 
   4   4   0      292.79      281.51      5.30 o 
   5   4   0        4.52        3.47      3.25 o 
   6   4   0      877.02      983.84     12.77 o 
   7   4   0       25.01       30.54      3.12 o 
   8   4   0        1.43        0.26      1.87 o 
   9   4   0        1.06        1.48      2.32 o 
  10   4   0       47.46       53.25      3.79 o 
  11   4   0        1.84       -0.41      2.68 o 
  12   4   0       38.86       35.96      3.68 o 
  13   4   0       57.03       55.90      4.22 o 
  14   4   0        0.08        0.97      2.70 o 
  15   4   0      100.93      104.94      4.73 o 
  16   4   0        0.41        0.21      2.71 o 
  17   4   0       77.70       82.71      4.05 o 
  18   4   0       32.21       28.08      3.64 o 
  19   4   0       87.65       82.21      4.90 o 
  20   4   0       30.82       37.44      6.12 o 
   0   5   0        0.48        3.05      2.97 o 
   1   5   0        2.69        8.23      4.08 o 
   2   5   0       10.25        5.94      2.23 o 
   3   5   0      283.24      304.53      6.17 o 
   4   5   0       50.64       59.05      3.19 o 
   5   5   0      188.37      225.45      5.41 o 
   6   5   0       36.53       34.04      2.82 o 
   7   5   0       56.06       57.35      3.25 o 
   8   5   0       88.65       92.07      3.80 o 
   9   5   0       38.68       35.85      3.77 o 
  10   5   0        1.16       -3.48      3.03 o 
  11   5   0       35.82       35.50      3.92 o 
  12   5   0       55.09       52.41      4.18 o 
  13   5   0       13.57       13.61      3.43 o 
  14   5   0        0.85        1.06      3.12 o 
  15   5   0       27.14       23.00      4.96 o 
  16   5   0       39.31       41.20      5.55 o 
  17   5   0       20.35       11.90      6.66 o 
  18   5   0        1.18        0.36      5.86 o 
  19   5   0       23.85       28.06      4.68 o 
   0   6   0       78.20       71.73      5.65 o 
   1   6   0      153.58      156.10      5.09 o 
   2   6   0        1.13       -1.80      2.97 o 
   3   6   0      160.14      163.47      5.23 o 
   4   6   0       24.13       24.68      3.14 o 
   5   6   0       27.13       30.42      3.21 o 
   6   6   0        0.93        2.78      2.71 o 
   7   6   0        2.37        2.13      3.20 o 
   8   6   0        4.29        9.30      3.45 o 
   9   6   0       12.80       15.56      3.49 o 
  10   6   0        0.23       -3.59      4.69 o 
  11   6   0       72.53       73.37      4.99 o 
  12   6   0        2.50        7.06      4.40 o 
  13   6   0       33.34       19.01      6.21 o 
  14   6   0       11.69       19.61      5.00 o 
  15   6   0        0.52        2.39      5.06 o 
  16   6   0        3.20        6.53      7.53 o 
  17   6   0        0.44        2.93      5.69 o 
   0   7   0      539.67      587.60     14.77 o 
   1   7   0      342.41      345.06     10.63 o 
   2   7   0       67.45       73.15      4.31 o 
   3   7   0      318.30      326.45      7.48 o 
   4   7   0       12.71       13.68      3.10 o 
   5   7   0        0.13       -3.95      2.64 o 
   6   7   0        0.36       -1.05      2.73 o 
   7   7   0       49.28       48.79      5.68 o 
   8   7   0       35.52       39.51      4.51 o 
   9   7   0        0.03       -2.35      3.65 o 
  10   7   0        5.08        0.46      4.66 o 
  11   7   0       25.37       20.72      5.35 o 
  12   7   0        8.49        2.91      4.72 o 
  13   7   0        3.97        9.16      5.14 o 
  14   7   0        9.22        7.36      5.01 o 
  15   7   0        0.09       10.48     13.73 o 
   0   8   0      125.75      112.43      8.39 o 
   1   8   0       18.16        8.88      3.45 o 
   2   8   0        4.12        5.26      3.77 o 
   3   8   0        5.62        2.71      3.33 o 
   4   8   0       22.10       23.96      4.21 o 
   5   8   0       61.35       63.49      4.64 o 
   6   8   0        0.14       -0.34      3.97 o 
   7   8   0       21.37       19.39      5.16 o 
   8   8   0        6.66       10.43      5.20 o 
   9   8   0        3.79        3.35      4.99 o 
  10   8   0       14.29        4.84      5.15 o 
  11   8   0        1.24        3.18      5.04 o 
  12   8   0        2.33        5.47      5.33 o 
   0   9   0       75.51       90.02      7.68 o 
   1   9   0        4.46        2.53      4.61 o 
   2   9   0       30.00       28.19      4.19 o 
   3   9   0        1.06       -0.13      3.74 o 
   4   9   0        0.71        4.50      4.00 o 
   5   9   0        3.41        0.43      8.16 o 
   6   9   0        0.03       -0.32      7.35 o 
   7   9   0        0.04        2.21      5.14 o 
   8   9   0        0.85       -1.47      4.89 o 
   2   0   1       20.53       21.83      2.18 o 
   6   0   1     2835.51     2636.01     41.68 o 
   8   0   1     4288.92     4275.36     67.08 o 
  10   0   1     1030.08     1126.21     20.23 o 
  12   0   1       67.52       87.15     12.30 o 
  14   0   1       92.36       90.79      5.52 o 
  16   0   1       48.44       42.03      4.75 o 
  18   0   1      110.49      101.19      6.66 o 
  20   0   1      114.42      112.88      9.71 o 
  22   0   1       14.39        7.95      5.11 o 
   2   1   1      216.08      194.94      5.75 o 
   3   1   1     4110.59     3860.80     49.33 o 
   4   1   1     4336.74     4167.86     52.54 o 
   5   1   1     2816.82     2773.65     36.02 o 
   6   1   1     1162.33     1172.05     22.71 o 
   7   1   1     1383.44     1379.54     26.41 o 
   8   1   1      235.94      214.98      4.59 o 
   9   1   1      551.99      595.56      8.40 o 
  10   1   1      144.89      123.23      3.60 o 
  11   1   1       29.64       36.37      2.43 o 
  12   1   1      179.45      185.88      4.81 o 
  13   1   1        4.91        5.41      2.19 o 
  14   1   1       43.33       41.59      3.45 o 
  15   1   1       23.67       22.37      2.95 o 
  16   1   1       88.13       85.09      4.17 o 
  17   1   1       23.99       18.92      3.00 o 
  18   1   1       26.79       23.63      3.16 o 
  19   1   1       51.12       50.01      3.84 o 
  20   1   1       13.82       16.32      3.36 o 
  21   1   1        7.63       16.53      4.78 o 
  22   1   1        8.48       16.09      4.24 o 
   1   2   1      242.29      262.94      6.31 o 
   2   2   1      426.66      446.15      9.15 o 
   3   2   1     1827.02     1773.16     51.42 o 
   4   2   1      291.28      291.74      5.65 o 
   5   2   1      218.12      168.87      3.56 o 
   6   2   1      139.34      135.35      3.69 o 
   7   2   1      177.30      167.50      4.24 o 
   8   2   1       44.41       41.65      2.63 o 
   9   2   1      685.51      713.81     11.55 o 
  10   2   1       74.65       75.38      3.70 o 
  11   2   1       33.78       39.72      3.07 o 
  12   2   1      404.05      430.14      7.43 o 
  13   2   1       54.85       55.93      3.28 o 
  14   2   1       87.56       89.59      4.02 o 
  15   2   1      136.71      121.58      6.57 o 
  16   2   1       11.91       12.00      2.35 o 
  17   2   1        9.41        6.22      2.29 o 
  18   2   1       11.48       13.96      3.06 o 
  19   2   1        8.14        2.17      2.94 o 
  20   2   1        2.42        1.85      3.63 o 
  21   2   1        3.95        8.49      5.20 o 
  22   2   1        3.58        8.95      4.15 o 
   1   3   1     2095.65     2189.47     36.32 o 
   2   3   1       77.23       81.27      2.97 o 
   3   3   1      288.86      280.19      5.58 o 
   4   3   1      345.14      362.73      6.43 o 
   5   3   1      514.98      498.30      8.22 o 
   6   3   1      266.47      265.64      9.79 o 
   7   3   1      103.40      110.36      3.40 o 
   8   3   1       79.25       85.59      2.98 o 
   9   3   1       14.71       17.45      3.40 o 
  10   3   1      107.31      106.62      4.48 o 
  11   3   1       63.56       58.88      3.73 o 
  12   3   1       89.57       84.79      4.51 o 
  13   3   1      169.18      157.96      6.17 o 
  14   3   1      841.05      837.21     14.57 o 
  15   3   1      188.67      179.57      5.01 o 
  16   3   1       35.42       33.63      2.84 o 
  17   3   1       93.78       93.06      3.93 o 
  18   3   1       40.28       42.24      3.70 o 
  19   3   1        8.03        5.36      3.74 o 
  20   3   1       13.77       18.58      4.81 o 
  21   3   1        7.57       11.99      4.09 o 
   1   4   1      222.08      262.79      5.09 o 
   2   4   1      494.47      524.36      7.92 o 
   3   4   1       62.80       62.62      2.70 o 
   4   4   1     1338.12     1471.11     20.79 o 
   5   4   1      296.89      313.26      8.51 o 
   6   4   1      466.79      538.37      9.35 o 
   7   4   1      228.53      232.98      9.01 o 
   8   4   1       94.75      100.17      6.38 o 
   9   4   1       56.35       59.98      5.06 o 
  10   4   1       74.26       72.84      6.44 o 
  11   4   1       67.44       62.69      4.12 o 
  12   4   1       24.37       24.21      3.56 o 
  13   4   1      119.89      117.34      5.43 o 
  14   4   1     1189.76     1176.05     18.96 o 
  15   4   1      176.15      173.88      6.90 o 
  16   4   1       34.07       30.98      3.96 o 
  17   4   1       82.30       86.24      4.49 o 
  18   4   1        5.49        5.70      3.53 o 
  19   4   1       22.98       22.50      4.15 o 
  20   4   1        8.84       10.97      5.27 o 
   1   5   1       46.99       44.26      2.88 o 
   2   5   1      257.49      272.60      5.70 o 
   3   5   1       63.91       65.31      3.33 o 
   4   5   1        2.38        2.26      3.50 o 
   5   5   1      322.86      319.53      6.34 o 
   6   5   1       59.28       58.67      3.29 o 
   7   5   1      168.30      166.95      4.69 o 
   8   5   1       10.77       11.01      2.49 o 
   9   5   1       16.23       14.31      4.67 o 
  10   5   1        6.07        6.17      3.08 o 
  11   5   1       47.40       46.88      4.23 o 
  12   5   1       10.19        5.15      3.17 o 
  13   5   1      244.06      264.11      7.76 o 
  14   5   1      119.67      128.34      5.88 o 
  15   5   1       39.92       39.34      4.19 o 
  16   5   1        6.25       10.29      5.08 o 
  17   5   1       34.90       33.55      5.60 o 
  18   5   1       17.25       35.68      6.55 o 
  19   5   1       15.43       17.34      4.37 o 
   1   6   1       28.32       26.61      3.17 o 
   2   6   1        3.75        4.94      2.70 o 
   3   6   1        3.39       -0.05      2.45 o 
   4   6   1        4.79        2.03      2.72 o 
   5   6   1       35.86       40.85      3.35 o 
   6   6   1        2.99        0.17      2.64 o 
   7   6   1       42.40       39.65      3.35 o 
   8   6   1       11.20        7.21      3.44 o 
   9   6   1       60.07       60.01      4.68 o 
  10   6   1        5.86       -0.48      3.17 o 
  11   6   1       17.02       19.99      3.67 o 
  12   6   1        4.38        2.57      5.84 o 
  13   6   1       42.24       46.22      7.64 o 
  14   6   1        1.56        0.66      4.16 o 
  15   6   1       20.69       19.99      5.35 o 
  16   6   1        1.33        4.65      5.46 o 
  17   6   1        1.84        5.17      5.07 o 
   1   7   1      160.17      169.89      5.72 o 
   2   7   1       29.22       28.36      3.48 o 
   3   7   1       24.20       26.47      6.43 o 
   4   7   1       50.44       51.36      7.10 o 
   5   7   1        5.31        4.24      3.25 o 
   6   7   1       32.06       30.39      3.86 o 
   7   7   1        6.95        4.34      4.35 o 
   8   7   1       28.07       28.46      4.28 o 
   9   7   1       47.67       50.48      4.84 o 
  10   7   1        5.03        2.54      3.68 o 
  11   7   1       38.68       38.02      6.07 o 
  12   7   1       27.07       28.23      5.65 o 
  13   7   1        4.03        8.90      5.02 o 
  14   7   1       20.19       30.25      5.92 o 
  15   7   1       22.05       22.20      5.75 o 
   1   8   1       53.63       60.58      4.51 o 
   2   8   1       94.33       98.94      5.23 o 
   3   8   1       16.08       15.29      3.57 o 
   4   8   1        7.19       11.44      3.35 o 
   5   8   1       16.91       15.50      4.52 o 
   6   8   1        4.70        5.72      6.60 o 
   7   8   1        9.86        9.09      4.10 o 
   8   8   1        3.62       -1.43      3.72 o 
   9   8   1        4.08        3.15      4.61 o 
  10   8   1       19.66       26.98      5.80 o 
  11   8   1       15.44       21.02      5.86 o 
  12   8   1       17.82       14.99      6.03 o 
   1   9   1        1.55        4.24      3.57 o 
   2   9   1       16.92       12.23      4.51 o 
   3   9   1        2.22        4.32      4.70 o 
   4   9   1       14.30       11.79      3.89 o 
   5   9   1        0.96        2.49      5.18 o 
   6   9   1        6.42        5.31      5.29 o 
   7   9   1        1.13        0.11      5.14 o 
   2   0   2     2470.81     2300.91     49.76 o 
   4   0   2     6942.82     5902.75    133.64 o 
   6   0   2     3053.09     2935.53     46.19 o 
   8   0   2     1250.47     1294.34     21.86 o 
  10   0   2     1121.08     1251.35     22.02 o 
  12   0   2       35.92       33.28      3.47 o 
  14   0   2       34.46       40.33      4.33 o 
  16   0   2       61.53       90.63     10.69 o 
  18   0   2      146.47      140.69     12.70 o 
  20   0   2        3.21        6.78      4.31 o 
  22   0   2       28.01       20.11      7.47 o 
   0   1   2     8519.83     7775.61    169.38 o 
   1   1   2     3890.36     3662.96     72.80 o 
   2   1   2      883.67      826.26     14.58 o 
   3   1   2     5500.05     5303.94    114.91 o 
   4   1   2     4474.51     4136.19     93.19 o 
   5   1   2      434.91      447.88      9.49 o 
   6   1   2     1251.16     1254.05     17.01 o 
   7   1   2      186.04      181.30      4.07 o 
   8   1   2      171.80      168.67      4.21 o 
   9   1   2     1607.48     1672.23     19.86 o 
  10   1   2      963.55      941.15     12.22 o 
  11   1   2       27.69       32.40      2.39 o 
  12   1   2       85.22       85.70      3.46 o 
  13   1   2      232.70      238.49      5.45 o 
  14   1   2      211.13      210.14      5.36 o 
  15   1   2        4.48        5.67      2.54 o 
  16   1   2       26.85       29.26      3.58 o 
  17   1   2      127.28      115.09      4.70 o 
  18   1   2       42.19       39.09      3.49 o 
  19   1   2        2.86        2.18      2.85 o 
  20   1   2       10.77        2.22      2.96 o 
  21   1   2       21.55       22.06      7.47 o 
  22   1   2        4.43        8.62      7.35 o 
   0   2   2     3812.18     3841.09     85.61 o 
   1   2   2      276.21      266.73      6.45 o 
   2   2   2      970.89      926.03     35.05 o 
   3   2   2      666.31      646.05     12.29 o 
   4   2   2      197.46      184.73      9.65 o 
   5   2   2        4.27        3.11      2.07 o 
   6   2   2       74.13       60.57      3.68 o 
   7   2   2      433.69      444.49      9.27 o 
   8   2   2       85.35       72.88      3.12 o 
   9   2   2      644.83      650.87     10.57 o 
  10   2   2       83.58       83.04      3.76 o 
  11   2   2      194.42      207.50      5.59 o 
  12   2   2      213.02      227.13      5.76 o 
  13   2   2      295.77      291.79      6.23 o 
  14   2   2       50.36       49.29      3.29 o 
  15   2   2      507.75      493.57      8.78 o 
  16   2   2      121.26      134.94      4.98 o 
  17   2   2       22.39       22.00      2.95 o 
  18   2   2        0.48       -0.85      3.14 o 
  19   2   2       10.34        9.36      3.50 o 
  20   2   2        8.73        6.57      3.62 o 
  21   2   2        2.49      -10.34      6.89 o 
  22   2   2        0.28       -9.88      7.01 o 
   0   3   2      404.38      423.46     13.56 o 
   1   3   2      427.35      468.33     10.32 o 
   2   3   2     1060.74     1095.59     19.90 o 
   3   3   2     1122.56     1184.09     35.62 o 
   4   3   2      990.41     1004.80     18.67 o 
   5   3   2      122.56      128.08      5.66 o 
   6   3   2        4.52        5.27      1.61 o 
   7   3   2      209.80      225.14      4.84 o 
   8   3   2      192.47      202.92      4.47 o 
   9   3   2       19.03       23.47      3.73 o 
  10   3   2      304.11      319.21      8.74 o 
  11   3   2      783.23      758.89     15.61 o 
  12   3   2      247.63      238.52      6.81 o 
  13   3   2      261.92      272.60      7.25 o 
  14   3   2       61.55       63.22      4.21 o 
  15   3   2      882.98      899.89     28.49 o 
  16   3   2       13.05       14.15      3.55 o 
  17   3   2       14.65       11.65      2.92 o 
  18   3   2       15.71       11.72      4.08 o 
  19   3   2       21.27       28.44      5.73 o 
  20   3   2       24.19       27.97      4.38 o 
  21   3   2        5.59        0.46      7.81 o 
   0   4   2      568.41      584.10     18.85 o 
   1   4   2       49.38       51.84      4.59 o 
   2   4   2      140.00      156.27     13.04 o 
   3   4   2       64.80       77.11      5.07 o 
   4   4   2      537.13      610.75     10.27 o 
   5   4   2      289.00      331.06      6.91 o 
   6   4   2      169.41      177.69      8.36 o 
   7   4   2        7.60        5.86      2.16 o 
   8   4   2      140.82      144.23      4.46 o 
   9   4   2      207.97      200.60      8.30 o 
  10   4   2      161.09      158.20      7.65 o 
  11   4   2       37.46       34.61      5.01 o 
  12   4   2      556.41      582.14     14.66 o 
  13   4   2      100.50       88.39      6.54 o 
  14   4   2      161.57      157.37     12.99 o 
  15   4   2       37.94       38.30      4.03 o 
  16   4   2      156.28      142.19      6.05 o 
  17   4   2       30.26       30.09      3.37 o 
  18   4   2       21.27       18.71      3.32 o 
  19   4   2        8.15       10.89      3.79 o 
  20   4   2        9.66       12.67      5.22 o 
   0   5   2        3.20       -1.95      3.16 o 
   1   5   2        8.60        7.38      4.30 o 
   2   5   2       57.04       59.52      3.93 o 
   3   5   2       29.83       36.25      3.45 o 
   4   5   2       19.47       18.25      2.95 o 
   5   5   2      171.36      176.82      9.82 o 
   6   5   2      113.74      128.38      5.03 o 
   7   5   2       93.66       87.98      4.34 o 
   8   5   2        7.57       18.31      6.49 o 
   9   5   2       16.11        5.85      4.35 o 
  10   5   2       20.03       17.52      6.38 o 
  11   5   2       45.07       40.47      4.13 o 
  12   5   2       26.55       37.62      7.02 o 
  13   5   2      228.86      238.80      7.49 o 
  14   5   2       47.32       61.90      4.77 o 
  15   5   2       71.82       69.70      5.00 o 
  16   5   2       29.44       23.29      4.00 o 
  17   5   2       72.90       79.41      5.35 o 
  18   5   2       16.85       15.40      6.10 o 
  19   5   2        9.29        8.03      3.84 o 
   0   6   2      114.73      118.67      6.48 o 
   1   6   2       77.64       80.42      7.45 o 
   2   6   2        9.38       15.68      2.93 o 
   3   6   2       38.36       43.69      3.44 o 
   4   6   2      117.82      112.34      4.58 o 
   5   6   2       48.45       57.15      4.28 o 
   6   6   2       59.50       59.24      3.72 o 
   7   6   2        7.15        4.49      2.66 o 
   8   6   2        8.18        4.33      3.30 o 
   9   6   2       43.60       36.81      4.72 o 
  10   6   2       41.31       40.53      4.84 o 
  11   6   2       15.06       11.25      3.64 o 
  12   6   2        4.34        8.89      4.87 o 
  13   6   2       75.85       69.83      5.21 o 
  14   6   2       18.62       21.24      4.11 o 
  15   6   2        9.75       11.55      3.99 o 
  16   6   2        1.90        9.98      4.93 o 
  17   6   2       18.63       23.39      5.61 o 
   0   7   2        6.14        8.36      4.33 o 
   1   7   2       54.40       51.17      3.86 o 
   2   7   2       40.59       40.04      4.59 o 
   3   7   2       43.02       39.03      3.64 o 
   4   7   2       39.05       45.56      3.73 o 
   5   7   2       15.28       15.63      3.00 o 
   6   7   2        5.66        7.49      3.93 o 
   7   7   2        0.98       -2.42      3.49 o 
   8   7   2       24.18       21.24      4.39 o 
   9   7   2       50.25       38.79      4.89 o 
  10   7   2        7.35        3.78      3.71 o 
  11   7   2       12.88        8.36      3.90 o 
  12   7   2        7.05        5.10      5.18 o 
  13   7   2       31.03       25.86      6.09 o 
  14   7   2       38.12       43.90      9.94 o 
  15   7   2       13.54        8.78      5.36 o 
   0   8   2        0.06       -2.38      4.29 o 
   1   8   2       66.73       76.26      4.77 o 
   2   8   2        2.00        2.67      3.18 o 
   3   8   2       92.70       97.53      5.17 o 
   4   8   2       14.45       12.06      4.15 o 
   5   8   2        4.53        3.30      3.49 o 
   6   8   2        1.04       -2.48      3.80 o 
   7   8   2        0.93       -0.23      4.01 o 
   8   8   2        3.21        5.50      4.25 o 
   9   8   2       16.08       20.10      9.34 o 
  10   8   2       25.91       24.23     10.97 o 
  11   8   2       11.14       16.29      5.61 o 
  12   8   2        0.88        3.48      5.25 o 
   0   9   2       10.74        9.69      5.19 o 
   1   9   2        6.87        4.44      3.60 o 
   2   9   2        7.55        7.98      3.63 o 
   3   9   2        6.13        3.16      3.67 o 
   4   9   2        8.24        8.84      3.80 o 
   5   9   2        0.48        1.80      4.36 o 
   6   9   2        1.73        3.08      4.51 o 
   7   9   2        1.20       -0.29      5.22 o 
   2   0   3     5665.65     5469.76    116.98 o 
   4   0   3      799.92      729.93     18.39 o 
   6   0   3     1270.15     1180.59     19.37 o 
   8   0   3       48.95       47.49      7.30 o 
  10   0   3      467.10      457.45      9.69 o 
  12   0   3      632.68      666.71     13.56 o 
  14   0   3      166.05      156.53      6.78 o 
  16   0   3      144.07      124.70      6.78 o 
  18   0   3      452.28      443.07     17.01 o 
  20   0   3        2.25        6.78      6.21 o 
   1   1   3    12841.74    11437.84    175.88 o 
   2   1   3     8728.64     8053.96    125.54 o 
   3   1   3     2070.36     1813.68     43.67 o 
   4   1   3      712.72      643.16     11.25 o 
   5   1   3      386.54      376.83     20.45 o 
   6   1   3     1037.40     1006.68     14.23 o 
   7   1   3      530.03      540.62      8.40 o 
   8   1   3      153.99      152.62      3.98 o 
   9   1   3      741.88      727.32      9.65 o 
  10   1   3     1051.16     1064.51     13.50 o 
  11   1   3       97.05      103.05      4.62 o 
  12   1   3      343.81      354.52      6.30 o 
  13   1   3      112.25      111.21      4.03 o 
  14   1   3      109.48      116.32      4.36 o 
  15   1   3       13.12       18.02      2.64 o 
  16   1   3      206.74      222.41      7.28 o 
  17   1   3       19.59       20.21      2.89 o 
  18   1   3      141.05      141.32      5.31 o 
  19   1   3        0.44        1.72      6.21 o 
  20   1   3        5.28       -0.69      6.21 o 
  21   1   3        0.89       -9.31      6.21 o 
  22   1   3       11.99       15.28      7.47 o 
   1   2   3     8412.28     8299.95    129.16 o 
   2   2   3     1870.60     1864.87     42.29 o 
   3   2   3      726.15      729.51     13.91 o 
   4   2   3     1027.40     1031.85     18.76 o 
   5   2   3      178.36      198.66      6.04 o 
   6   2   3      118.71      135.48      8.96 o 
   7   2   3      267.74      274.53     14.77 o 
   8   2   3      533.76      578.45     11.62 o 
   9   2   3      488.40      502.36     10.62 o 
  10   2   3      501.30      537.81      9.30 o 
  11   2   3       47.93       53.25      3.21 o 
  12   2   3      137.22      127.01      4.25 o 
  13   2   3       74.67       78.52      3.51 o 
  14   2   3        4.11        5.77      2.46 o 
  15   2   3      276.09      269.80      7.65 o 
  16   2   3      177.97      185.62      6.62 o 
  17   2   3       87.54       84.65      4.95 o 
  18   2   3       25.34       25.11      3.78 o 
  19   2   3       11.68       17.12      7.81 o 
  20   2   3       12.39       15.28      7.12 o 
  21   2   3        5.66        0.00      7.12 o 
  22   2   3        5.98        4.48      7.70 o 
   1   3   3      585.80      525.22     11.41 o 
   2   3   3      270.75      263.48      7.58 o 
   3   3   3      466.27      531.53     11.69 o 
   4   3   3     1151.24     1183.35     21.50 o 
   5   3   3     1149.05     1187.74     21.74 o 
   6   3   3        4.73        4.99      5.57 o 
   7   3   3      265.35      295.16      8.57 o 
   8   3   3       28.12       32.90      3.98 o 
   9   3   3      272.44      254.87      9.83 o 
  10   3   3      282.10      286.25     14.71 o 
  11   3   3      177.79      181.10      6.66 o 
  12   3   3       38.38       34.72      5.69 o 
  13   3   3       71.14       77.45      9.88 o 
  14   3   3      208.77      211.79     13.56 o 
  15   3   3      155.54      158.84      7.89 o 
  16   3   3       86.96       84.45      5.07 o 
  17   3   3       10.99        8.79      3.39 o 
  18   3   3       41.35       42.59      4.41 o 
  19   3   3        8.84        8.50      7.47 o 
  20   3   3        0.34        4.25      7.58 o 
  21   3   3        4.38        3.79      8.16 o 
   1   4   3      166.15      183.01     11.89 o 
   2   4   3       28.04       29.68      4.05 o 
   3   4   3      244.59      273.29     10.46 o 
   4   4   3      355.81      374.88     10.44 o 
   5   4   3      215.65      174.35     10.92 o 
   6   4   3       92.37       94.04      8.39 o 
   7   4   3       13.77       13.92      2.38 o 
   8   4   3       43.69       44.52      2.93 o 
   9   4   3       35.74       34.19      6.38 o 
  10   4   3      127.54      121.76      7.25 o 
  11   4   3       59.71       49.09      5.66 o 
  12   4   3        6.83        9.13      7.01 o 
  13   4   3       94.10       94.52      7.93 o 
  14   4   3      284.27      273.48     10.05 o 
  15   4   3      144.61      140.25      8.00 o 
  16   4   3       43.00       38.38      5.92 o 
  17   4   3        3.44        4.15      3.29 o 
  18   4   3       25.91       25.63      3.47 o 
  19   4   3       15.57       16.08      4.20 o 
  20   4   3        7.68       24.25      8.04 o 
   1   5   3      132.34      136.34      7.47 o 
   2   5   3       61.96       70.98     15.57 o 
   3   5   3      129.86      153.26      8.16 o 
   4   5   3      142.18      139.88      7.54 o 
   5   5   3       42.66       53.34      3.81 o 
   6   5   3      143.56      156.60      7.39 o 
   7   5   3       57.27       61.55      3.93 o 
   8   5   3       30.59       33.32      5.29 o 
   9   5   3        0.33       -5.86      3.91 o 
  10   5   3      149.37      137.59      8.11 o 
  11   5   3       65.27       62.79      6.13 o 
  12   5   3       10.11       15.77      4.89 o 
  13   5   3       82.17       84.99      7.01 o 
  14   5   3       27.17       24.14      5.80 o 
  15   5   3       36.25       32.99      5.44 o 
  16   5   3       20.82       11.81      3.80 o 
  17   5   3        1.99        9.45      3.65 o 
  18   5   3        5.24        8.00      3.66 o 
  19   5   3        4.77        2.67      3.82 o 
   1   6   3      274.11      300.61     13.10 o 
   2   6   3      175.12      176.04      6.49 o 
   3   6   3       92.70       85.88      4.97 o 
   4   6   3       38.48       47.58      8.48 o 
   5   6   3      121.77      127.87      5.56 o 
   6   6   3       17.91       17.33      3.46 o 
   7   6   3        9.93        4.94      4.97 o 
   8   6   3       30.35       20.65      6.38 o 
   9   6   3       17.93        4.31      5.11 o 
  10   6   3       26.99       33.99      5.55 o 
  11   6   3       53.21       53.24      5.75 o 
  12   6   3       22.11       26.48      4.15 o 
  13   6   3        8.79        5.55      3.68 o 
  14   6   3       18.70       13.19      3.90 o 
  15   6   3       29.95       32.75      5.42 o 
  16   6   3        8.10        4.84      5.09 o 
  17   6   3       19.31       16.61      4.35 o 
   1   7   3       36.23       49.04      3.74 o 
   2   7   3      102.84       98.09      4.58 o 
   3   7   3       80.28       74.42      4.20 o 
   4   7   3       90.85       85.49      4.42 o 
   5   7   3       10.92        2.84      2.86 o 
   6   7   3        6.18        1.43      2.86 o 
   7   7   3       23.82       24.25      4.26 o 
   8   7   3       13.28       10.41      3.95 o 
   9   7   3       35.29       39.01      4.69 o 
  10   7   3       51.97       53.17      5.30 o 
  11   7   3        6.64        1.03      3.84 o 
  12   7   3       26.25       24.57      4.28 o 
  13   7   3       13.00       15.52      4.31 o 
  14   7   3        0.50       -2.82      3.81 o 
  15   7   3       24.13       15.91      5.67 o 
   1   8   3       96.64      107.20      5.22 o 
   2   8   3      120.61      123.32      5.37 o 
   3   8   3       25.61       32.28      5.12 o 
   4   8   3       15.42       12.94      3.46 o 
   5   8   3       14.37       13.13      5.21 o 
   6   8   3        0.83        3.28      4.03 o 
   7   8   3       12.19       10.96      4.36 o 
   8   8   3        8.10        4.88      7.03 o 
   9   8   3        0.69        0.05      5.35 o 
  10   8   3       10.41       14.68      4.50 o 
  11   8   3        0.39       -5.89      3.93 o 
   1   9   3       19.49       19.85      4.33 o 
   2   9   3       20.20       22.08      4.02 o 
   3   9   3       39.85       43.16      4.44 o 
   4   9   3       13.04        7.71      4.60 o 
   5   9   3        0.25        3.37      4.45 o 
   6   9   3        0.60       -3.26      6.38 o 
   2   0   4     1003.36      957.46     22.18 o 
   4   0   4      421.70      423.34     12.07 o 
   6   0   4      203.17      204.32      7.93 o 
   8   0   4      228.14      227.20      7.47 o 
  10   0   4       74.82       81.96      4.19 o 
  12   0   4       23.47       26.48      3.91 o 
  14   0   4      178.73      196.82      7.18 o 
  16   0   4       57.27       50.22      7.01 o 
  18   0   4        6.21       15.17      6.21 o 
   0   1   4     5440.23     4969.54    112.39 o 
   1   1   4     2539.14     2366.87     39.42 o 
   2   1   4      927.65      905.13     12.67 o 
   3   1   4      472.58      473.55      7.40 o 
   4   1   4      703.08      668.78     11.81 o 
   5   1   4      472.85      489.83     10.51 o 
   6   1   4      278.00      277.24      6.27 o 
   7   1   4      710.24      674.08     12.73 o 
   8   1   4      219.63      242.45      5.89 o 
   9   1   4      239.20      246.97      4.42 o 
  10   1   4      286.56      330.07      5.50 o 
  11   1   4        9.57       15.36      2.34 o 
  12   1   4       90.13       85.49      3.46 o 
  13   1   4       81.14       86.71      3.54 o 
  14   1   4      143.13      133.28      4.46 o 
  15   1   4      128.77      129.91      4.49 o 
  16   1   4      253.63      256.80      8.73 o 
  17   1   4       22.69       14.94      6.44 o 
  18   1   4        1.46        4.71      6.21 o 
  19   1   4       14.91       24.36      6.89 o 
  20   1   4       20.75       21.37      7.58 o 
   0   2   4      553.36      532.39     15.28 o 
   1   2   4       29.55       27.78      5.57 o 
   2   2   4     1743.74     1726.10     28.76 o 
   3   2   4     1160.52     1199.11     50.73 o 
   4   2   4      401.17      413.84     19.59 o 
   5   2   4      534.03      554.74     11.81 o 
   6   2   4     1366.02     1450.12     36.14 o 
   7   2   4      688.83      705.22     15.17 o 
   8   2   4      107.67      112.63     13.27 o 
   9   2   4      107.34      107.26      9.25 o 
  10   2   4      285.35      286.67     14.88 o 
  11   2   4       21.27       21.48      3.15 o 
  12   2   4      153.02      134.03      4.81 o 
  13   2   4       37.57       34.72      3.35 o 
  14   2   4       55.36       53.15      3.88 o 
  15   2   4      234.17      240.63      6.90 o 
  16   2   4      125.06      136.17     11.38 o 
  17   2   4       74.55       69.87      9.08 o 
  18   2   4        0.57       -2.99      6.55 o 
  19   2   4        9.73       15.97      7.58 o 
  20   2   4        9.43        8.16      7.47 o 
  21   2   4       27.91       28.15      8.50 o 
   0   3   4      519.96      522.05     16.43 o 
   1   3   4      224.89      269.84      7.82 o 
   2   3   4      396.08      405.98     12.93 o 
   3   3   4      209.21      189.24      6.77 o 
   4   3   4      424.26      405.55     16.03 o 
   5   3   4      515.21      574.22     12.81 o 
   6   3   4      237.77      235.52      7.92 o 
   7   3   4      123.11      126.61     11.49 o 
   8   3   4       29.24       29.47      4.15 o 
   9   3   4      115.77       98.21      6.07 o 
  10   3   4        6.81        4.24      3.63 o 
  11   3   4       16.22       25.51      7.81 o 
  12   3   4      273.94      264.53     15.28 o 
  13   3   4       25.28       33.78      8.27 o 
  14   3   4       22.20       31.14      7.70 o 
  15   3   4        2.55        6.20      4.37 o 
  16   3   4       32.57       24.25      7.93 o 
  17   3   4       19.76       14.94      7.47 o 
  18   3   4        3.21       11.49      7.70 o 
  19   3   4       28.71       17.70      8.27 o 
  20   3   4       27.53       30.11      8.96 o 
  21   3   4       36.58       42.86      9.88 o 
   0   4   4        3.59        1.72      4.60 o 
   1   4   4       85.74       72.06      5.12 o 
   2   4   4      215.67      203.44      7.80 o 
   3   4   4      298.81      289.13     12.07 o 
   4   4   4      214.46      239.35     18.33 o 
   5   4   4      178.77      173.55     12.93 o 
   6   4   4        8.14        6.59      3.61 o 
   7   4   4       29.18       27.21      4.72 o 
   8   4   4      137.02      136.27     10.97 o 
   9   4   4       52.33       46.72      5.53 o 
  10   4   4        0.76        0.98      3.86 o 
  11   4   4      112.75      111.17      7.29 o 
  12   4   4       99.89      108.21     11.66 o 
  13   4   4       71.46       66.01      6.21 o 
  14   4   4       13.19        9.09      4.51 o 
  15   4   4       26.93       23.63      6.49 o 
  16   4   4       29.71       24.75      5.11 o 
  17   4   4        7.33       -1.17      9.42 o 
  18   4   4        0.68        0.20      4.54 o 
  19   4   4        3.57       10.42      5.04 o 
  20   4   4        5.72        2.07      5.63 o 
   0   5   4      521.81      505.85     19.08 o 
   1   5   4       36.53       34.35      5.18 o 
   2   5   4      136.00      144.42      8.02 o 
   3   5   4      131.96      114.53      7.35 o 
   4   5   4      114.66      100.52      7.07 o 
   5   5   4       82.76       90.93      6.73 o 
   6   5   4       23.89       24.51      5.11 o 
   7   5   4      100.99       90.88      4.53 o 
   8   5   4        9.23        8.90      4.75 o 
   9   5   4       70.68       64.45      6.28 o 
  10   5   4      108.00       95.25      7.12 o 
  11   5   4       85.04       81.06      9.83 o 
  12   5   4      153.84      188.92      8.99 o 
  13   5   4       69.54       73.72      6.73 o 
  14   5   4       14.94       16.92      5.80 o 
  15   5   4       54.56       50.56      6.43 o 
  16   5   4       13.19       11.00      4.93 o 
  17   5   4       11.08       13.40      4.99 o 
  18   5   4        1.43        5.97      4.75 o 
   0   6   4     1075.29     1034.45     32.52 o 
   1   6   4       33.05       32.74      6.01 o 
   2   6   4       61.72       60.14      9.71 o 
   3   6   4      135.16      123.69      8.25 o 
   4   6   4      198.33      191.75      9.50 o 
   5   6   4      135.08      130.25      5.71 o 
   6   6   4       17.23       14.04      3.25 o 
   7   6   4       18.33       15.96      5.02 o 
   8   6   4       14.22        7.48      6.95 o 
   9   6   4       32.93       38.00      5.77 o 
  10   6   4        8.27        4.92      4.69 o 
  11   6   4       65.86       58.52      6.65 o 
  12   6   4       64.69       67.53      6.90 o 
  13   6   4       58.15       51.52      6.54 o 
  14   6   4        6.69       10.97      5.08 o 
  15   6   4       58.97       54.49      6.71 o 
  16   6   4       15.23       14.76      4.20 o 
  17   6   4       15.67       26.45      4.71 o 
   0   7   4      261.34      259.59     15.51 o 
   1   7   4       79.91       81.44      5.43 o 
   2   7   4       21.32       24.95      5.66 o 
   3   7   4       39.73       40.46      4.28 o 
   4   7   4       13.94       10.91      3.66 o 
   5   7   4       29.84       33.58      4.03 o 
   6   7   4       52.78       52.10      7.87 o 
   7   7   4        5.19        7.30      5.35 o 
   8   7   4       16.20       10.44      5.77 o 
   9   7   4        1.94       -0.59      4.95 o 
  10   7   4        4.32       -0.19      3.66 o 
  11   7   4       42.08       34.61      4.64 o 
  12   7   4       28.21       24.50      6.15 o 
  13   7   4       18.45       15.49      4.37 o 
  14   7   4       10.50        9.37      4.22 o 
   0   8   4       15.69       14.26      5.63 o 
   1   8   4        9.08       13.07      3.35 o 
   2   8   4       18.67       17.42      4.64 o 
   3   8   4       10.96       12.48      3.34 o 
   4   8   4       11.81        8.20      3.31 o 
   5   8   4        3.96        0.96      6.48 o 
   6   8   4        2.10        0.48      3.97 o 
   7   8   4       21.87       25.35      5.67 o 
   8   8   4        5.41        1.38      3.89 o 
   9   8   4       10.73        7.02      5.77 o 
  10   8   4        0.47        0.99      4.54 o 
  11   8   4        1.96        1.18      4.32 o 
   0   9   4       22.02       31.43      5.85 o 
   1   9   4        3.18        6.95      3.90 o 
   2   9   4        3.45       -0.29      3.39 o 
   3   9   4        1.09       -0.89      3.40 o 
   4   9   4        5.89       -2.19      5.55 o 
   5   9   4       18.29        9.87      4.74 o 
   2   0   5      748.71      726.02     17.93 o 
   4   0   5      841.62      837.14     21.14 o 
   6   0   5      241.62      235.57      8.96 o 
   8   0   5      235.41      230.13      5.27 o 
  10   0   5      324.11      332.53      7.53 o 
  12   0   5       39.35       36.85      6.84 o 
  14   0   5       97.86       83.89      7.70 o 
  16   0   5       86.55       92.96      8.16 o 
   1   1   5      118.68      108.54      3.54 o 
   2   1   5      677.80      683.93     10.22 o 
   3   1   5        4.17        1.67      1.80 o 
   4   1   5      466.64      464.82      9.19 o 
   5   1   5      175.18      169.89      7.70 o 
   6   1   5      490.90      490.05      9.64 o 
   7   1   5      618.23      669.92     12.52 o 
   8   1   5       91.33       88.51      2.95 o 
   9   1   5       99.73       95.53      3.33 o 
  10   1   5      123.10      145.31      4.21 o 
  11   1   5      137.37      139.83      3.79 o 
  12   1   5       40.43       39.49      2.54 o 
  13   1   5      163.81      175.47      8.62 o 
  14   1   5      228.45      255.68     13.10 o 
  15   1   5       62.36       70.90      8.04 o 
  16   1   5      259.11      257.41     13.10 o 
  17   1   5       23.23       19.08      6.55 o 
  18   1   5      111.49      107.10     10.11 o 
  19   1   5        7.93        3.10      6.78 o 
   1   2   5      123.76      142.02     11.84 o 
   2   2   5     2223.40     2258.53     46.88 o 
   3   2   5      866.00      960.55     34.88 o 
   4   2   5      236.70      235.09     17.47 o 
   5   2   5      178.05      190.36     20.11 o 
   6   2   5      596.28      646.60     13.82 o 
   7   2   5      279.79      290.50     13.33 o 
   8   2   5       24.29       29.99      6.55 o 
   9   2   5      108.18      107.79      6.89 o 
  10   2   5      127.19      112.73      9.77 o 
  11   2   5      876.49      916.55     27.35 o 
  12   2   5      103.32      104.09      5.92 o 
  13   2   5      562.84      552.58     12.91 o 
  14   2   5      601.77      641.56     21.72 o 
  15   2   5      165.54      170.65     12.07 o 
  16   2   5       24.59       18.39      7.01 o 
  17   2   5      154.61      178.46     12.76 o 
  18   2   5       37.41       32.06      8.16 o 
  19   2   5       21.96       26.89      8.04 o 
  20   2   5       95.14       95.84     11.15 o 
  21   2   5       69.10       85.61     11.03 o 
   1   3   5     1038.14     1083.93     20.35 o 
   2   3   5      486.11      523.69     12.22 o 
   3   3   5      342.27      346.86      9.53 o 
   4   3   5        4.31        5.18      3.17 o 
   5   3   5      106.25      111.14      6.36 o 
   6   3   5       22.35       20.73      3.93 o 
   7   3   5       73.44       70.61      5.27 o 
   8   3   5       34.75       24.81      8.33 o 
   9   3   5      153.59      171.62      8.12 o 
  10   3   5       20.10       21.00      4.66 o 
  11   3   5       17.86       22.68      4.88 o 
  12   3   5       23.85       28.38      7.81 o 
  13   3   5       84.49       76.30      9.31 o 
  14   3   5      225.33      230.40     14.36 o 
  15   3   5       71.62       72.51      9.88 o 
  16   3   5       32.39       40.10      8.73 o 
  17   3   5       44.80       43.44      8.62 o 
  18   3   5        4.46       -3.10      7.47 o 
  19   3   5        0.93        2.99      7.01 o 
  20   3   5       29.93       31.83      9.31 o 
   1   4   5       76.92       76.19      5.56 o 
   2   4   5       23.60       21.64      4.25 o 
   3   4   5       15.66       14.12      4.09 o 
   4   4   5       11.96        9.46      4.77 o 
   5   4   5       16.14       17.01      4.38 o 
   6   4   5        4.99       -0.56      4.12 o 
   7   4   5       27.46       26.23      4.78 o 
   8   4   5        5.54        3.40      4.18 o 
   9   4   5       44.74       35.92      5.17 o 
  10   4   5       22.31       29.03      5.10 o 
  11   4   5       19.92       11.94      4.76 o 
  12   4   5      128.51      136.09      7.97 o 
  13   4   5       76.99       73.36      6.43 o 
  14   4   5       61.44       53.68      8.62 o 
  15   4   5       10.31       11.05      4.75 o 
  16   4   5       11.86       10.68      4.77 o 
  17   4   5        8.85        6.64      4.59 o 
  18   4   5       13.98       17.64      5.04 o 
  19   4   5        6.20        2.67      4.83 o 
   1   5   5      472.59      489.34     13.89 o 
   2   5   5      169.28      184.67      9.22 o 
   3   5   5       59.00       53.71      5.84 o 
   4   5   5      146.04      157.66      8.67 o 
   5   5   5      100.58       99.12      7.25 o 
   6   5   5       12.47       10.47      4.69 o 
   7   5   5      127.34      141.36      8.33 o 
   8   5   5       27.37       27.86      5.23 o 
   9   5   5      130.59      139.99     10.11 o 
  10   5   5       51.03       59.53      6.24 o 
  11   5   5      121.70      132.43      8.03 o 
  12   5   5       52.26       43.26      6.03 o 
  13   5   5      135.44      142.24     16.43 o 
  14   5   5      133.41      143.70      8.75 o 
  15   5   5       23.20       20.16      5.30 o 
  16   5   5       18.97       20.40      5.53 o 
  17   5   5       10.92       12.03      5.14 o 
  18   5   5        2.07        5.47      4.75 o 
   1   6   5      531.06      553.11     15.52 o 
   2   6   5       11.45       11.79      5.60 o 
   3   6   5       44.14       41.87      8.96 o 
   4   6   5       24.90       22.35      5.75 o 
   5   6   5       34.08       36.51      5.77 o 
   6   6   5       21.21       24.89      5.43 o 
   7   6   5      227.91      222.35     10.02 o 
   8   6   5      112.33       93.20      8.73 o 
   9   6   5       23.67       36.44      6.07 o 
  10   6   5       12.44       20.49      5.51 o 
  11   6   5       61.79       36.36      6.04 o 
  12   6   5       22.66       15.90      6.38 o 
  13   6   5       54.47       54.82     11.55 o 
  14   6   5       17.68       21.82      5.76 o 
  15   6   5        6.36        2.26      4.94 o 
  16   6   5       22.75       10.95      6.55 o 
   1   7   5       46.92       47.04      6.60 o 
   2   7   5       18.67       15.87      5.87 o 
   3   7   5       43.38       42.09      4.80 o 
   4   7   5        1.91        1.94      3.31 o 
   5   7   5        0.89        0.32      6.25 o 
   6   7   5        1.52        2.87      5.57 o 
   7   7   5        5.37        5.76      5.75 o 
   8   7   5        3.03       -2.22      5.23 o 
   9   7   5        2.18       11.64      6.66 o 
  10   7   5        5.41        7.44      5.41 o 
  11   7   5       12.06       20.95     12.18 o 
  12   7   5        4.08       -3.99      5.23 o 
  13   7   5        1.36        3.79      5.35 o 
   1   8   5       13.43       13.80      3.60 o 
   2   8   5       28.62       29.75      3.84 o 
   3   8   5        2.46        2.85      3.13 o 
   4   8   5       18.68       23.90      3.59 o 
   5   8   5        1.67        4.18      4.10 o 
   6   8   5        0.88        0.33      5.85 o 
   7   8   5        1.71        2.77      4.16 o 
   8   8   5        5.44        8.28      4.27 o 
   9   8   5        1.70        2.45      4.26 o 
  10   8   5        9.54        3.55      4.12 o 
   1   9   5       10.04       10.20      4.31 o 
   2   9   5       18.30       13.00      4.06 o 
   3   9   5        4.74        2.53      3.47 o 
   0   0   6      212.45      206.38      7.70 o 
   2   0   6      312.52      280.62      9.42 o 
   4   0   6      118.24      102.85      6.89 o 
   6   0   6      997.03      959.07     24.82 o 
   8   0   6      255.02      250.28     10.57 o 
  10   0   6       55.75       50.79      5.86 o 
  12   0   6      158.90      137.78      9.19 o 
  14   0   6      164.56      175.24     10.11 o 
   0   1   6     2493.16     2461.67     57.23 o 
   1   1   6      585.35      631.91     13.49 o 
   2   1   6      248.74      221.38      5.49 o 
   3   1   6      295.41      289.10      5.77 o 
   4   1   6      168.14      169.97      5.56 o 
   5   1   6       91.12       92.55      8.91 o 
   6   1   6     1182.33     1155.60     20.17 o 
   7   1   6      108.27       98.98      7.58 o 
   8   1   6       78.75       81.12      5.98 o 
   9   1   6        4.35        3.18      1.78 o 
  10   1   6      238.93      266.32      7.41 o 
  11   1   6       82.59       80.00      6.72 o 
  12   1   6      112.99      112.96      9.42 o 
  13   1   6       38.64       39.19      7.24 o 
  14   1   6      103.37       93.54      8.85 o 
  15   1   6       53.81       56.77      7.70 o 
  16   1   6       87.71       94.80      9.19 o 
  17   1   6       23.02       28.27      7.24 o 
   0   2   6     3728.31     3482.22     80.78 o 
   1   2   6     1473.47     1444.47     25.84 o 
   2   2   6      345.85      347.01      6.35 o 
   3   2   6      712.39      716.08     14.66 o 
   4   2   6      438.10      497.57     11.59 o 
   5   2   6      303.32      287.24      8.65 o 
   6   2   6      330.05      323.64      9.37 o 
   7   2   6      145.42      139.03      6.93 o 
   8   2   6      165.17      134.33     10.23 o 
   9   2   6       18.69       17.70      6.66 o 
  10   2   6      297.66      294.41     14.82 o 
  11   2   6        4.88       -7.24      6.32 o 
  12   2   6       38.25       32.18      7.81 o 
  13   2   6      251.71      251.09     14.13 o 
  14   2   6        4.44       -1.61      6.44 o 
  15   2   6      212.65      208.22     12.99 o 
  16   2   6      155.82      179.15     12.99 o 
  17   2   6        8.01        8.73      7.12 o 
  18   2   6       30.04       18.73      7.70 o 
  19   2   6       66.34       66.99      9.88 o 
   0   3   6      492.67      515.62     17.35 o 
   1   3   6      312.87      329.46     19.36 o 
   2   3   6      207.40      224.65      7.68 o 
   3   3   6      622.53      639.91     14.23 o 
   4   3   6      269.36      277.72     25.86 o 
   5   3   6       20.67        7.41      3.68 o 
   6   3   6        8.38       10.14      3.89 o 
   7   3   6       93.18       99.57      7.41 o 
   8   3   6        4.57        1.85      4.10 o 
   9   3   6       91.25       89.46      6.34 o 
  10   3   6       16.41       10.23      4.65 o 
  11   3   6      224.24      207.41      9.34 o 
  12   3   6       50.67       45.75      6.49 o 
  13   3   6       37.77       39.99      8.16 o 
  14   3   6       33.03       15.97      7.58 o 
  15   3   6        9.53       22.06      8.04 o 
  16   3   6       33.89       36.20      8.73 o 
  17   3   6       17.56       20.91      8.16 o 
  18   3   6        1.98       13.22      7.70 o 
  19   3   6       28.78       51.48      9.88 o 
  20   3   6       12.03        6.21      8.39 o 
   0   4   6      274.20      261.77     13.56 o 
   1   4   6       53.61       46.40      5.12 o 
   2   4   6       68.00       65.37      5.72 o 
   3   4   6      154.14      159.66      7.96 o 
   4   4   6       33.26       36.64      5.16 o 
   5   4   6       94.84       99.82      6.95 o 
   6   4   6       26.28       29.16      4.91 o 
   7   4   6       15.24        6.68      4.60 o 
   8   4   6        0.37       -6.00      6.15 o 
   9   4   6       16.94       16.92      4.89 o 
  10   4   6       14.93        8.41     10.11 o 
  11   4   6       58.80       56.06      6.13 o 
  12   4   6       21.21       20.82      5.11 o 
  13   4   6       14.92       17.17      8.45 o 
  14   4   6        9.70       20.86      5.16 o 
  15   4   6        5.60        3.42      4.46 o 
  16   4   6        2.43       -5.85      4.25 o 
  17   4   6       10.16        3.37      4.65 o 
  18   4   6        1.84        2.89      7.30 o 
  19   4   6        0.91        1.89      5.10 o 
   0   5   6      186.35      185.36     13.79 o 
   1   5   6      417.03      407.45     12.78 o 
   2   5   6      128.70      122.28      8.07 o 
   3   5   6      484.91      507.17     14.21 o 
   4   5   6        2.53        5.52      5.11 o 
   5   5   6       38.87       27.42      9.25 o 
   6   5   6      243.64      238.26     10.48 o 
   7   5   6       31.06       21.32      7.70 o 
   8   5   6       39.95       41.42      5.78 o 
   9   5   6       77.67       73.51      6.67 o 
  10   5   6       11.12        3.80      4.38 o 
  11   5   6       26.99       18.34      8.04 o 
  12   5   6       63.14       60.83      6.70 o 
  13   5   6        0.83       -6.18      4.12 o 
  14   5   6        5.72        0.30      4.85 o 
  15   5   6        0.67       -1.05      5.75 o 
  16   5   6       16.75       24.46      5.44 o 
  17   5   6       35.65       39.98      6.51 o 
   0   6   6      169.86      152.03     13.10 o 
   1   6   6      343.52      324.41     12.09 o 
   2   6   6       30.90       26.49      5.72 o 
   3   6   6      200.60      218.08     10.44 o 
   4   6   6       47.30       41.56      6.25 o 
   5   6   6        8.90       11.77      9.42 o 
   6   6   6       55.73       61.83      7.00 o 
   7   6   6        9.97        8.15      5.01 o 
   8   6   6       52.08       51.94      6.35 o 
   9   6   6       56.84       58.75      6.70 o 
  10   6   6       17.54       15.24      6.26 o 
  11   6   6       15.14       13.16      6.21 o 
  12   6   6       16.66       19.78      6.72 o 
  13   6   6        1.31        0.92      4.97 o 
  14   6   6        0.06       -0.04      4.77 o 
  15   6   6        1.65       -1.04      4.87 o 
   0   7   6       13.34       10.11      8.39 o 
   1   7   6       11.58        2.95      9.71 o 
   2   7   6        7.70       10.46      5.38 o 
   3   7   6        3.53       -5.45      5.92 o 
   4   7   6       23.25       25.95      6.27 o 
   5   7   6       16.36       12.40      5.80 o 
   6   7   6        3.74       -3.17      5.10 o 
   7   7   6       17.31       16.74      6.10 o 
   8   7   6        0.19       -0.70      5.21 o 
   9   7   6        0.74       -3.00      5.05 o 
  10   7   6        0.25        2.47      5.57 o 
  11   7   6       22.36       20.87      5.87 o 
  12   7   6        6.72       10.34      6.49 o 
  13   7   6        7.90       20.53     19.88 o 
   0   8   6       17.98       11.19      5.06 o 
   1   8   6        0.11        0.12      6.64 o 
   2   8   6       29.13       26.51      4.70 o 
   3   8   6        0.14       -4.18      3.60 o 
   4   8   6        9.66        3.39      5.63 o 
   5   8   6        5.58        1.98      5.51 o 
   6   8   6        0.47        3.70      7.47 o 
   7   8   6        4.02       -3.04      6.04 o 
   8   8   6        0.89       -3.53      5.80 o 
   9   8   6        0.09       -2.70      6.21 o 
   2   0   7      471.27      507.61     10.48 o 
   4   0   7      163.00      184.09      8.27 o 
   6   0   7      144.86      143.64      8.39 o 
   8   0   7       37.27       51.14      5.98 o 
  10   0   7       81.70       89.63      7.12 o 
  12   0   7       95.00       90.21      7.70 o 
   1   1   7       63.79       60.26      2.91 o 
   2   1   7      364.92      393.28      7.23 o 
   3   1   7     1258.01     1275.62     18.25 o 
   4   1   7       32.40       42.06      2.86 o 
   5   1   7      121.11      115.01      7.93 o 
   6   1   7      235.68      226.77     21.43 o 
   7   1   7       32.84       35.02      3.39 o 
   8   1   7       74.89       77.38      4.30 o 
   9   1   7       88.21       90.67      8.73 o 
  10   1   7        3.00       -0.57      6.21 o 
  11   1   7       95.90      102.96      9.31 o 
  12   1   7       64.73       66.08      8.16 o 
  13   1   7       76.02       81.47      8.73 o 
  14   1   7       65.95       63.09      8.16 o 
  15   1   7       75.81       90.90      8.96 o 
   1   2   7      730.65      689.88     14.63 o 
   2   2   7      985.53      950.97     14.31 o 
   3   2   7      202.06      179.97      4.65 o 
   4   2   7      121.32      133.12      6.43 o 
   5   2   7      344.07      346.15     19.65 o 
   6   2   7      113.97      113.79      8.96 o 
   7   2   7       91.59      100.84      6.31 o 
   8   2   7       70.01       62.24      5.47 o 
   9   2   7       67.27       60.10      8.96 o 
  10   2   7       87.10      103.77     10.11 o 
  11   2   7       18.43       25.05      7.47 o 
  12   2   7       31.66       38.04      8.16 o 
  13   2   7       46.02       30.80      7.70 o 
  14   2   7       36.01       33.44      7.93 o 
  15   2   7      108.76      118.94     10.92 o 
  16   2   7       19.90       27.46      7.81 o 
  17   2   7       25.88       21.03      7.70 o 
   1   3   7        5.31        1.43      3.47 o 
   2   3   7      222.45      224.90      8.37 o 
   3   3   7      550.34      539.73     20.45 o 
   4   3   7       73.62       67.18      5.42 o 
   5   3   7        5.84       10.00      4.22 o 
   6   3   7       89.90       83.38      6.18 o 
   7   3   7        7.70       12.67      4.22 o 
   8   3   7      256.71      227.25     10.74 o 
   9   3   7       25.01       22.76      4.95 o 
  10   3   7       49.79       51.54      5.96 o 
  11   3   7       20.22       23.06      6.89 o 
  12   3   7       13.43       13.62     10.97 o 
  13   3   7        3.10        0.92      7.93 o 
  14   3   7       17.38       23.74      4.91 o 
  15   3   7       60.07       57.92      9.77 o 
  16   3   7        4.42       -4.48      7.35 o 
  17   3   7        6.91        0.57      7.35 o 
  18   3   7       72.53       76.76     10.80 o 
  19   3   7        1.86        1.15      7.58 o 
   1   4   7      363.85      346.71     11.25 o 
   2   4   7      196.49      185.96      8.93 o 
   3   4   7       55.83       58.33      6.72 o 
   4   4   7       16.06       23.49      4.81 o 
   5   4   7       71.66       66.46      6.10 o 
   6   4   7       37.66       41.05      9.08 o 
   7   4   7       11.36       11.92      6.44 o 
   8   4   7      106.09       83.70      7.06 o 
   9   4   7       40.33       40.84      5.74 o 
  10   4   7       42.35       37.10      6.78 o 
  11   4   7        7.01        5.93      8.56 o 
  12   4   7        8.53        5.14      4.78 o 
  13   4   7       42.17       39.73      5.82 o 
  14   4   7        5.38        3.76      4.51 o 
  15   4   7       16.26       15.04      5.21 o 
  16   4   7       11.85        9.90      6.66 o 
  17   4   7        4.44        2.66      5.98 o 
  18   4   7       26.89       31.31      7.76 o 
   1   5   7      615.91      628.85     16.21 o 
   2   5   7      363.59      348.79     11.86 o 
   3   5   7       41.09       36.12      9.65 o 
   4   5   7       57.12       60.83     12.76 o 
   5   5   7       48.97       44.03      5.93 o 
   6   5   7       37.39       43.61      6.78 o 
   7   5   7       29.50       29.70      5.58 o 
   8   5   7        6.17       14.47      5.00 o 
   9   5   7        1.50        0.11      7.30 o 
  10   5   7       20.73       18.71      5.23 o 
  11   5   7       32.77       42.13     11.26 o 
  12   5   7       22.20       16.65      5.10 o 
  13   5   7       51.99       50.83      6.60 o 
  14   5   7       19.82       24.87      5.63 o 
  15   5   7        0.40        0.86      9.77 o 
  16   5   7        6.93       10.76      7.41 o 
   1   6   7      114.22       85.66      7.75 o 
   2   6   7      129.68      124.70      8.61 o 
   3   6   7      223.58      221.61     10.14 o 
   4   6   7       19.60       15.21      8.85 o 
   5   6   7       20.88       20.23      5.80 o 
   6   6   7        1.77        6.33      5.06 o 
   7   6   7        1.50       -1.08      4.96 o 
   8   6   7        9.34        6.36      5.21 o 
   9   6   7       11.88        7.82      6.44 o 
  10   6   7        7.49       15.04     12.01 o 
  11   6   7        6.25        2.37      5.05 o 
  12   6   7        7.50        4.79      8.79 o 
  13   6   7       19.21       20.78      6.09 o 
  14   6   7       59.61       64.27      7.34 o 
   1   7   7        7.86       12.07      8.56 o 
   2   7   7       36.48       32.15     12.53 o 
   3   7   7       71.73       61.18      7.51 o 
   4   7   7       21.66       13.94      5.79 o 
   5   7   7       40.37       33.46      6.94 o 
   6   7   7        6.38        9.70      5.79 o 
   7   7   7        2.05       11.28      5.85 o 
   8   7   7        4.78       -5.35      4.94 o 
   9   7   7        5.38        2.26      5.60 o 
  10   7   7       12.85       13.46     11.84 o 
  11   7   7       16.37       19.22      6.13 o 
  12   7   7        4.89        1.61      6.15 o 
   1   8   7        8.67        0.15      5.73 o 
   2   8   7        5.22       -1.50      7.70 o 
   3   8   7        1.36        7.50      6.35 o 
   4   8   7       17.34       26.33      8.91 o 
   5   8   7       18.95       19.17      9.02 o 
   6   8   7        5.20        4.81      6.18 o 
   7   8   7       13.37       13.36      6.26 o 
   0   0   8       80.21       92.62      6.55 o 
   2   0   8       22.32       27.67      3.12 o 
   4   0   8      771.87      822.66     22.52 o 
   6   0   8      361.61      406.91     13.90 o 
   8   0   8      132.72      146.17      9.77 o 
   0   1   8      344.28      382.69      8.97 o 
   1   1   8       49.78       46.78      3.60 o 
   2   1   8       37.64       47.67      4.11 o 
   3   1   8      145.47      127.61      4.61 o 
   4   1   8      233.38      243.70      6.15 o 
   5   1   8       17.01       14.56      2.78 o 
   6   1   8      144.86      141.15      5.62 o 
   7   1   8       10.27        8.96      6.09 o 
   8   1   8      145.27      130.43     10.11 o 
   9   1   8      134.46      132.72     10.34 o 
  10   1   8      151.98      157.55     11.84 o 
  11   1   8      140.83      141.57     10.34 o 
  12   1   8      346.16      365.65     15.74 o 
  13   1   8       76.60       69.98      8.50 o 
   0   2   8      342.32      360.14     14.36 o 
   1   2   8       22.09       22.18      3.60 o 
   2   2   8      363.28      369.91      7.37 o 
   3   2   8      450.51      443.97      8.47 o 
   4   2   8      327.08      323.04      9.95 o 
   5   2   8       37.85       34.31      4.56 o 
   6   2   8       17.44       23.34      4.63 o 
   7   2   8       56.19       55.80      5.44 o 
   8   2   8       23.78       20.51      4.77 o 
   9   2   8       10.91        8.47      4.66 o 
  10   2   8       68.98       67.22      9.42 o 
  11   2   8      158.33      160.53     12.18 o 
  12   2   8       29.41       31.26      8.16 o 
  13   2   8       67.77       64.70      9.08 o 
  14   2   8       45.46       30.68      8.16 o 
  15   2   8       79.24       94.80     10.23 o 
   0   3   8      105.44      104.80      9.08 o 
   1   3   8       10.91        9.33      4.22 o 
   2   3   8      116.29      116.23     10.97 o 
   3   3   8      225.97      225.31      9.01 o 
   4   3   8       20.92       22.74      4.86 o 
   5   3   8       76.60       71.63      6.12 o 
   6   3   8        4.46       -6.21      4.14 o 
   7   3   8       40.50       49.85      6.38 o 
   8   3   8        7.66       12.51      4.59 o 
   9   3   8        4.99       14.35      5.03 o 
  10   3   8       12.15       15.27      4.61 o 
  11   3   8       94.78       77.44      6.56 o 
  12   3   8       62.24       64.85      6.51 o 
  13   3   8       18.93       15.89      9.88 o 
  14   3   8       10.21        2.61      5.80 o 
  15   3   8        1.05       -1.12      4.44 o 
  16   3   8       35.52       38.24      6.12 o 
  17   3   8       47.49       60.93      6.69 o 
  18   3   8        7.83        8.50      6.21 o 
   0   4   8       48.35       27.23      7.35 o 
   1   4   8       23.37       31.63      5.26 o 
   2   4   8       30.52       36.66      5.68 o 
   3   4   8       19.86       15.90      5.00 o 
   4   4   8       20.79       16.63      8.56 o 
   5   4   8      154.14      175.89      8.94 o 
   6   4   8       12.01        5.11      4.70 o 
   7   4   8       96.38       87.53      8.10 o 
   8   4   8       26.85       23.53      5.21 o 
   9   4   8       34.71       24.05      5.30 o 
  10   4   8       35.58       31.47      5.60 o 
  11   4   8       32.59       26.99      5.31 o 
  12   4   8       61.97       58.54      6.49 o 
  13   4   8       23.97       19.84      8.56 o 
  14   4   8        4.30        7.14      4.99 o 
  15   4   8        7.96        1.82      4.78 o 
  16   4   8       10.87        4.65      5.29 o 
  17   4   8       19.68       19.14      5.68 o 
   0   5   8       32.07       20.68      7.93 o 
   1   5   8       80.15       73.09      7.03 o 
   2   5   8      136.62      128.77     19.36 o 
   3   5   8       13.88       14.68      7.18 o 
   4   5   8       22.45       18.28      6.21 o 
   5   5   8      138.77      134.47     11.09 o 
   6   5   8       43.36       46.08      6.05 o 
   7   5   8       79.67       77.87      7.36 o 
   8   5   8       24.83       22.98     11.49 o 
   9   5   8       44.70       38.23      6.21 o 
  10   5   8       10.40       12.05      6.44 o 
  11   5   8       21.87       12.55      5.57 o 
  12   5   8       12.15        8.56      5.33 o 
  13   5   8       21.33       20.71      5.55 o 
  14   5   8        1.34        3.55      4.91 o 
  15   5   8        2.35       -0.06      8.04 o 
   0   6   8       61.05       60.10      9.54 o 
   1   6   8       47.78       48.42      6.74 o 
   2   6   8        3.51        9.65      9.19 o 
   3   6   8       11.08        4.31      5.63 o 
   4   6   8       43.67       46.90     11.20 o 
   5   6   8       70.02       61.88      6.95 o 
   6   6   8        0.03       -7.24      4.82 o 
   7   6   8       33.33       31.35      6.14 o 
   8   6   8       13.63       12.17      5.18 o 
   9   6   8       16.39       13.26      5.56 o 
  10   6   8       27.95       17.07     16.09 o 
  11   6   8       21.16       26.56     17.29 o 
  12   6   8       50.63       38.83      6.87 o 
  13   6   8        3.17        6.27      5.41 o 
   0   7   8        7.67        4.14      8.39 o 
   1   7   8       14.25        7.77      6.03 o 
   2   7   8       14.08        5.14      5.56 o 
   3   7   8        1.28       -7.16      5.48 o 
   4   7   8       31.74       23.07      6.23 o 
   5   7   8       23.52       20.17      6.32 o 
   6   7   8       15.72       19.03      6.29 o 
   7   7   8        7.09        1.89      5.66 o 
   8   7   8       16.07       15.90      6.95 o 
   9   7   8       13.03       13.98      6.38 o 
  10   7   8       16.68       18.36      9.25 o 
   0   8   8       13.79       11.95      9.54 o 
   1   8   8        2.21        8.63      6.61 o 
   2   8   8        5.63       -0.85      5.92 o 
   3   8   8        1.10        0.27      6.04 o 
   4   8   8        8.07        1.92      5.98 o 
   5   8   8        3.74       -5.44      5.93 o 
   2   0   9      268.44      247.67      7.91 o 
   4   0   9      187.89      176.19      7.11 o 
   6   0   9        6.11       -7.24      5.17 o 
   1   1   9       29.78       25.51      2.46 o 
   2   1   9       69.54       77.91      3.35 o 
   3   1   9       21.68       21.30      2.92 o 
   4   1   9       16.05       13.57      2.94 o 
   5   1   9      244.63      234.97      8.97 o 
   6   1   9       11.48       15.70      5.00 o 
   7   1   9      178.26      168.73      7.82 o 
   8   1   9        7.75       10.34      6.66 o 
   9   1   9      121.14      122.38     10.34 o 
  10   1   9      102.19       83.89      9.19 o 
   1   2   9       40.00       43.55      3.82 o 
   2   2   9      167.03      179.39      8.17 o 
   3   2   9       15.90       23.92      4.48 o 
   4   2   9       66.74       55.16      5.45 o 
   5   2   9       47.24       37.99      5.08 o 
   6   2   9       61.22       53.69      5.73 o 
   7   2   9      135.83      118.83      7.38 o 
   8   2   9       31.21       20.66      5.02 o 
   9   2   9        1.83       -4.76      3.99 o 
  10   2   9       43.23       42.12      5.58 o 
  11   2   9      103.92      114.10      7.61 o 
  12   2   9      122.42      121.81     11.15 o 
  13   2   9       76.81       79.86     10.23 o 
   1   3   9      183.69      178.03      9.77 o 
   2   3   9      210.21      208.09     18.04 o 
   3   3   9       88.57       82.02      6.48 o 
   4   3   9      121.78      122.77      7.52 o 
   5   3   9       48.24       49.48      5.90 o 
   6   3   9       21.79       28.09      5.19 o 
   7   3   9       48.67       38.49      6.61 o 
   8   3   9       29.62       26.98      5.38 o 
   9   3   9       36.38       33.51      5.38 o 
  10   3   9       16.66       14.70      5.20 o 
  11   3   9       68.13       65.63      6.79 o 
  12   3   9       61.09       42.87      6.15 o 
  13   3   9       71.12       81.53      7.14 o 
  14   3   9        5.93       -0.73     11.38 o 
  15   3   9       11.74        4.99      9.31 o 
  16   3   9        7.36        2.53      5.98 o 
  17   3   9        9.45        7.58      6.32 o 
   1   4   9      129.50      121.81      7.88 o 
   2   4   9      371.84      360.41     20.57 o 
   3   4   9       68.54       56.48     12.18 o 
   4   4   9       95.65       79.79      7.05 o 
   5   4   9       64.89       56.15      7.01 o 
   6   4   9        2.61       -0.55      4.50 o 
   7   4   9       99.86      110.64      7.90 o 
   8   4   9       16.54       14.55      5.12 o 
   9   4   9       13.13       16.10      5.52 o 
  10   4   9       21.45       27.78      5.80 o 
  11   4   9       24.29       22.27      5.77 o 
  12   4   9       33.91       40.39     10.05 o 
  13   4   9        5.74        9.56      9.94 o 
  14   4   9        1.16       -0.52      4.84 o 
  15   4   9       20.03       18.14      5.48 o 
  16   4   9       21.30       29.50      6.17 o 
   1   5   9      101.27       86.69      7.26 o 
   2   5   9        0.81        0.06     11.15 o 
   3   5   9       42.25       41.20      9.60 o 
   4   5   9       11.54        6.11      8.68 o 
   5   5   9       42.43       41.55      6.30 o 
   6   5   9       19.50       12.99      5.18 o 
   7   5   9        7.35       -3.18      4.97 o 
   8   5   9       12.34       16.11      5.30 o 
   9   5   9        6.07        2.41      9.77 o 
  10   5   9        1.63       -0.21      4.63 o 
  11   5   9       26.65       28.66      5.92 o 
  12   5   9        6.56        6.62      8.16 o 
  13   5   9       10.23        3.22      6.21 o 
  14   5   9       13.04       14.00      5.41 o 
   1   6   9       15.39       17.81      5.71 o 
   2   6   9        9.78        8.27      5.24 o 
   3   6   9        2.10        2.78      6.32 o 
   4   6   9       41.57       46.34      6.90 o 
   5   6   9       19.30       13.53      9.37 o 
   6   6   9        4.40        8.07      5.30 o 
   7   6   9        3.63        0.73      5.03 o 
   8   6   9        1.79        4.03      5.21 o 
   9   6   9        2.20        0.75      5.23 o 
  10   6   9       15.51        7.31      5.35 o 
  11   6   9        9.40        3.42      5.63 o 
  12   6   9        3.78        5.84      5.60 o 
   1   7   9       24.53       19.63      6.49 o 
   2   7   9        3.74       -0.55      5.81 o 
   3   7   9       12.35       17.41      6.78 o 
   4   7   9       23.58       20.66      6.63 o 
   5   7   9        8.39        7.03      6.15 o 
   6   7   9        9.93        8.40      5.77 o 
   7   7   9        1.33       -5.53      5.56 o 
   8   7   9       11.60       10.33      6.15 o 
   0   0  10      135.33      121.23      8.85 o 
   2   0  10      304.73      310.44     10.46 o 
   4   0  10       76.36       87.64     12.81 o 
   0   1  10      191.79      205.89      7.66 o 
   1   1  10       52.45       54.83      3.27 o 
   2   1  10       46.12       47.60      3.17 o 
   3   1  10      217.17      246.19      7.14 o 
   4   1  10        7.99        2.98      3.81 o 
   5   1  10        9.12        6.38      4.08 o 
   6   1  10       92.46       91.80      6.37 o 
   7   1  10       15.51       11.57      4.65 o 
   8   1  10       57.46       63.41      5.97 o 
   0   2  10       73.71       75.50      8.50 o 
   1   2  10       24.28       22.08      3.36 o 
   2   2  10       70.05       74.56     12.81 o 
   3   2  10       57.94       62.09      5.88 o 
   4   2  10       34.79       30.04      5.28 o 
   5   2  10       10.82        5.48      4.33 o 
   6   2  10        6.24       11.71      5.17 o 
   7   2  10       18.33       23.11      5.17 o 
   8   2  10        5.21        9.43      4.68 o 
   9   2  10       23.52       17.80      4.83 o 
  10   2  10       35.98       42.57      5.72 o 
  11   2  10       37.57       36.66      5.66 o 
  12   2  10        5.20        7.24      6.44 o 
  13   2  10        0.63       -8.45      5.63 o 
  14   2  10        4.39        1.03      6.09 o 
   0   3  10      140.57      109.97     10.57 o 
   1   3  10      314.45      277.66     18.39 o 
   2   3  10      246.16      226.63      9.99 o 
   3   3  10      366.04      331.36     14.54 o 
   4   3  10      118.03      116.79      8.22 o 
   5   3  10       80.60       85.23     17.24 o 
   6   3  10       67.90       70.48      6.41 o 
   7   3  10        0.17        1.11      4.44 o 
   8   3  10        2.97        4.76      4.54 o 
   9   3  10       36.10       38.16      5.91 o 
  10   3  10       13.82       13.62      5.40 o 
  11   3  10       18.65       18.92      5.51 o 
  12   3  10       32.03       30.05      5.88 o 
  13   3  10        2.67        9.54      5.30 o 
  14   3  10        0.05        9.08      6.21 o 
  15   3  10        1.57        4.94      6.21 o 
  16   3  10       10.89        3.33      6.21 o 
   0   4  10      441.00      454.37     19.99 o 
   1   4  10        9.81        2.36      6.89 o 
   2   4  10      280.16      278.74     11.21 o 
   3   4  10        0.07       -6.46      4.30 o 
   4   4  10      200.28      201.15     10.03 o 
   5   4  10       21.83       16.75      5.37 o 
   6   4  10       28.33       21.70      5.33 o 
   7   4  10       20.47       13.11      5.10 o 
   8   4  10       21.02       18.11      5.41 o 
   9   4  10        8.23       21.78      5.69 o 
  10   4  10       10.03       10.15      5.35 o 
  11   4  10        5.54        1.45      5.12 o 
  12   4  10       45.39       34.82      6.18 o 
  13   4  10        2.36        2.89      7.81 o 
  14   4  10        0.50        4.89      5.27 o 
  15   4  10        4.31        5.37      5.17 o 
   0   5  10       71.81       53.89      9.08 o 
   1   5  10       43.20       40.33      9.08 o 
   2   5  10        1.45        2.65      5.10 o 
   3   5  10       13.22       15.57      5.60 o 
   4   5  10       16.04       13.81      5.28 o 
   5   5  10       22.41       39.05      6.33 o 
   6   5  10       11.06       12.46      5.66 o 
   7   5  10       11.74        6.70     12.12 o 
   8   5  10        3.62        1.20      5.25 o 
   9   5  10       10.04        5.01      5.10 o 
  10   5  10        8.76        2.12      4.99 o 
  11   5  10        4.70        5.63      8.39 o 
  12   5  10       14.49        4.89      5.60 o 
  13   5  10        1.31       -7.58      5.24 o 
   0   6  10       16.04        9.88      7.70 o 
   1   6  10        4.83        0.06      5.24 o 
   2   6  10        2.53        1.99      9.25 o 
   3   6  10        0.81        2.97      5.52 o 
   4   6  10        0.14       -3.13      5.13 o 
   5   6  10        2.74        3.30      5.21 o 
   6   6  10        8.07        1.49      7.30 o 
   7   6  10        4.04       -1.35      5.46 o 
   8   6  10        4.74        9.56      6.72 o 
   9   6  10       21.64        9.23      6.07 o 
  10   6  10        0.85       -5.23      5.36 o 
   0   7  10       20.10       -5.98      8.16 o 
   1   7  10        0.21       -0.40      6.13 o 
   2   7  10       10.98        9.51      6.14 o 
   3   7  10        3.19        2.06      6.00 o 
   4   7  10        1.83        1.64      5.79 o 
   5   7  10        4.27        2.99      6.00 o 
   6   7  10        2.73        4.81      6.24 o 
   2   0  11     1208.25     1274.24     24.13 o 
   4   0  11       14.65        8.62      5.40 o 
   6   0  11      180.32      158.81     11.38 o 
   1   1  11       31.56       29.12      3.94 o 
   2   1  11      234.51      235.91      7.22 o 
   3   1  11      247.23      257.67      7.39 o 
   4   1  11       20.20       11.67      3.35 o 
   5   1  11        0.58        3.20      4.25 o 
   6   1  11       91.76       98.79     12.18 o 
   7   1  11        6.79       -3.45      4.83 o 
   8   1  11       18.96       22.75      6.32 o 
   9   1  11       90.29       92.74      9.88 o 
  10   1  11       54.59       56.65      8.62 o 
   1   2  11        9.58       10.87      4.51 o 
   2   2  11       78.48       80.75      8.16 o 
   3   2  11       66.79       66.01      6.17 o 
   4   2  11       14.87       21.37      4.95 o 
   5   2  11       18.01       17.80      4.77 o 
   6   2  11       17.36       15.81      4.69 o 
   7   2  11       23.20       22.78      6.49 o 
   8   2  11       12.96       13.16      4.86 o 
   9   2  11       19.19        8.93      5.07 o 
  10   2  11       16.22       17.01      7.12 o 
  11   2  11       36.86       22.75      7.58 o 
  12   2  11        1.27       -1.72      6.32 o 
  13   2  11        9.18       12.99      7.35 o 
  14   2  11        4.38        4.48      6.89 o 
  15   2  11       10.56       13.56      6.89 o 
   1   3  11        8.05        2.03      4.67 o 
   2   3  11        6.54       12.29      7.18 o 
   3   3  11      144.14      147.10     10.28 o 
   4   3  11        7.09        9.26      4.88 o 
   5   3  11       43.72       45.21     12.64 o 
   6   3  11       77.81       77.90     10.86 o 
   7   3  11       14.21        4.30      5.00 o 
   8   3  11       37.31       45.65      6.43 o 
   9   3  11       46.00       38.59      6.17 o 
  10   3  11       15.42        8.16      6.84 o 
  11   3  11       27.66       34.94      6.05 o 
  12   3  11        1.14        9.77      7.01 o 
  13   3  11        7.21        3.10      6.89 o 
  14   3  11        7.73        0.92      6.89 o 
   1   4  11       58.88       68.77      9.77 o 
   2   4  11      146.97      141.00      8.73 o 
   3   4  11       51.26       50.98      6.74 o 
   4   4  11       36.96       16.51      5.84 o 
   5   4  11       29.59       20.51      9.77 o 
   6   4  11      135.05      132.52     10.69 o 
   7   4  11        0.78        2.42      9.02 o 
   8   4  11       54.81       62.10     12.24 o 
   9   4  11        3.18        3.21      5.30 o 
  10   4  11       13.54       12.69      5.71 o 
  11   4  11        5.44        4.65      5.52 o 
  12   4  11        4.13        8.57      5.42 o 
  13   4  11        6.75       12.40      6.66 o 
   1   5  11       22.56       22.99      5.75 o 
   2   5  11        4.66        5.22      7.12 o 
   3   5  11       11.27        4.75      7.18 o 
   4   5  11        0.65       -1.67      5.61 o 
   5   5  11       16.41       21.25      5.82 o 
   6   5  11        7.08        6.91      8.22 o 
   7   5  11        4.35        9.50      5.52 o 
   8   5  11        5.05        1.27      5.52 o 
   9   5  11        1.46        4.16      5.74 o 
  10   5  11        1.13        1.29      6.89 o 
  11   5  11        4.55        9.42      5.85 o 
   1   6  11        7.46        8.31      6.13 o 
   2   6  11        2.38        4.43      5.92 o 
   3   6  11       17.01        6.41      6.01 o 
   4   6  11       12.64        1.96      5.52 o 
   5   6  11        5.13        2.92      5.83 o 
   6   6  11        2.94       -2.94      5.16 o 
   7   6  11        0.13       -4.17      5.79 o 
   8   6  11        1.48       -3.81      5.71 o 
   0   0  12      142.45      135.71     10.11 o 
   2   0  12       58.42       58.95      7.58 o 
   4   0  12      172.65      214.31     12.18 o 
   6   0  12       45.97       39.30      7.12 o 
   8   0  12       60.39       64.24      8.62 o 
   0   1  12       28.51       26.43      6.78 o 
   1   1  12       47.99       46.63      5.48 o 
   2   1  12       18.33       14.00      3.42 o 
   3   1  12        1.58        4.92      3.22 o 
   4   1  12      102.90      105.63      5.46 o 
   5   1  12       82.58       89.14      6.32 o 
   6   1  12       40.37       38.73      7.35 o 
   7   1  12        6.09        5.75      6.09 o 
   8   1  12       20.14       16.32      6.78 o 
   9   1  12       10.28       14.71      6.89 o 
  10   1  12        2.89        6.78      6.55 o 
  11   1  12       94.26       99.63     11.03 o 
  12   1  12        3.39        9.77      7.12 o 
  13   1  12       12.15        3.79      7.12 o 
   0   2  12       36.74       54.93      8.50 o 
   1   2  12        6.35       11.31      6.84 o 
   2   2  12       39.13       32.58      5.26 o 
   3   2  12       25.19       20.91      7.35 o 
   4   2  12       26.69       33.22      5.50 o 
   5   2  12       57.66       62.83      6.51 o 
   6   2  12       30.58       32.41      5.81 o 
   7   2  12        3.65        7.70      6.55 o 
   8   2  12        7.63        2.30      6.66 o 
   9   2  12        1.40       -0.57      5.75 o 
  10   2  12       15.19        3.45      6.32 o 
  11   2  12        5.48       -5.86      6.55 o 
  12   2  12        1.56        2.76      6.55 o 
  13   2  12        8.94        8.96      7.12 o 
  14   2  12        8.25       15.05      7.70 o 
   0   3  12      165.48      161.68     13.22 o 
   1   3  12        1.53        5.59      4.74 o 
   2   3  12       55.02       54.21      6.34 o 
   3   3  12       27.70       16.41      5.55 o 
   4   3  12        3.45        6.23      5.18 o 
   5   3  12       58.78       65.21      7.11 o 
   6   3  12        2.85       -2.79      8.50 o 
   7   3  12       14.49        9.58      5.14 o 
   8   3  12        2.58        1.24      5.00 o 
   9   3  12       27.37       31.05      6.01 o 
  10   3  12        9.29        0.57      6.89 o 
  11   3  12        6.89       -4.60      6.09 o 
  12   3  12       20.66       19.88      7.93 o 
  13   3  12       10.02        9.77      7.58 o 
   0   4  12      147.67      121.81     11.95 o 
   1   4  12       13.22        8.79      5.60 o 
   2   4  12       31.66       16.96      5.64 o 
   3   4  12       42.06       40.72      6.64 o 
   4   4  12        0.19       -6.99      4.66 o 
   5   4  12        9.54       10.36      5.79 o 
   6   4  12        2.19        5.56      5.27 o 
   7   4  12        0.48       -7.17      8.73 o 
   8   4  12        6.50        5.00      5.69 o 
   9   4  12        1.09        6.27      5.98 o 
  10   4  12       17.58        8.04      8.33 o 
  11   4  12        1.41        2.72      5.49 o 
   0   5  12       36.39       37.58      9.77 o 
   1   5  12        2.69       -2.82      5.44 o 
   2   5  12       32.19       19.93      6.50 o 
   3   5  12       16.42       13.19      8.10 o 
   4   5  12       20.49       14.15      6.30 o 
   5   5  12       16.58       15.45      6.07 o 
   6   5  12        2.49        6.01      5.52 o 
   7   5  12        7.32        4.57      9.65 o 
   8   5  12        1.18       -3.63     10.40 o 
   9   5  12        5.77       12.03      6.13 o 
   0   6  12        5.32        5.86      8.39 o 
   1   6  12        0.21       -0.41      6.09 o 
   2   6  12        5.20       -3.21      8.68 o 
   3   6  12        2.31        0.29      8.22 o 
   4   6  12        0.45        3.23      6.05 o 
   2   0  13       24.89       17.12      6.32 o 
   4   0  13      138.50      146.86     11.26 o 
   6   0  13      124.02      144.33     11.61 o 
   8   0  13        4.94        7.70      6.44 o 
  10   0  13       39.21       41.02      8.04 o 
   1   1  13       21.41       13.02      4.82 o 
   2   1  13        8.84        4.83      6.21 o 
   3   1  13       28.66       32.98      7.35 o 
   4   1  13       72.54       80.55      6.34 o 
   5   1  13       44.15       42.34      5.40 o 
   6   1  13       57.20       52.93      5.91 o 
   7   1  13        1.26       -0.64      4.48 o 
   8   1  13        9.21       13.67      6.89 o 
   9   1  13       58.67       48.15      8.96 o 
  10   1  13        3.77       10.11      7.12 o 
  11   1  13        6.71       22.98      7.70 o 
  12   1  13       16.42        3.56      6.89 o 
   1   2  13       69.19       73.78      6.86 o 
   2   2  13       14.93       15.90      5.32 o 
   3   2  13       39.82       47.32     11.84 o 
   4   2  13       13.61       12.17      7.47 o 
   5   2  13       49.71       68.37      9.77 o 
   6   2  13       31.73       14.13      6.78 o 
   7   2  13       20.85       14.94      7.70 o 
   8   2  13       20.02       11.38      7.12 o 
   9   2  13       61.72       69.06     10.23 o 
  10   2  13       10.76        4.02      7.35 o 
  11   2  13        0.04        4.60      6.55 o 
  12   2  13       17.83        7.12      7.81 o 
   1   3  13       72.34       73.29      7.53 o 
   2   3  13       32.80       34.25      6.13 o 
   3   3  13       63.26       65.91      7.21 o 
   4   3  13       31.05       37.47      6.51 o 
   5   3  13       26.47       23.94      7.12 o 
   6   3  13       15.76       17.45     10.69 o 
   7   3  13        6.15       -1.25      5.38 o 
   8   3  13       22.48       13.67      7.47 o 
   9   3  13       26.68       27.69      8.73 o 
  10   3  13        1.80       -4.71      7.47 o 
   1   4  13        4.95        5.29      5.72 o 
   2   4  13       49.52       45.25      6.91 o 
   3   4  13       41.29       32.89      6.64 o 
   4   4  13       45.76       36.35      6.91 o 
   5   4  13        5.77        8.41      5.82 o 
   6   4  13       13.69        6.98      5.68 o 
   7   4  13        4.33       -6.07      5.69 o 
   8   4  13       23.37       13.49      7.58 o 
   1   5  13       12.61        9.30      5.68 o 
   2   5  13        1.19       -7.39     12.87 o 
   3   5  13       53.89       48.21      7.76 o 
   4   5  13       14.48        7.52      8.50 o 
   5   5  13        4.89        3.73      6.30 o 
   4   0  14        3.59        6.55      6.32 o 
   6   0  14       99.23      109.40     10.80 o 
   8   0  14        9.06       14.13      7.24 o 
  10   0  14       23.00       27.58      8.39 o 
   1   1  14        7.84       11.61      6.89 o 
   2   1  14       29.30       29.19      7.81 o 
   3   1  14       15.42       18.85      7.35 o 
   4   1  14        7.89       14.25      7.12 o 
   5   1  14       12.88        9.31      6.89 o 
   6   1  14       43.76       55.16      9.19 o 
   7   1  14        2.29        7.30      4.79 o 
   8   1  14       15.94       16.82      9.94 o 
   9   1  14       13.38       14.18      5.31 o 
  10   1  14       12.68       14.88      5.36 o 
   0   2  14       11.36        4.25      7.35 o 
   1   2  14        2.62        6.41      5.28 o 
   2   2  14       22.23       13.86     12.30 o 
   3   2  14       44.15       42.17      8.96 o 
   4   2  14       42.57       46.42      9.31 o 
   5   2  14        4.57       -0.11      7.01 o 
   6   2  14       19.98       30.34      8.62 o 
   7   2  14        5.01        3.45      7.24 o 
   8   2  14        8.53       10.11      7.81 o 
   9   2  14       13.93        1.26      7.70 o 
   0   3  14       13.29       17.35      8.73 o 
   1   3  14       33.45       28.53      7.24 o 
   2   3  14        7.77        5.89     11.26 o 
   3   3  14       32.57       29.39      6.50 o 
   4   3  14       30.11       27.16     10.11 o 
   5   3  14       19.85       22.64      9.08 o 
   6   3  14        2.83       -0.92      7.70 o 
   7   3  14        0.63       -4.83      7.47 o 
   0   4  14       33.71       12.87      8.73 o 
   1   4  14        1.67        8.31      5.84 o 
   2   4  14       15.16       22.35      6.41 o 
   3   4  14        5.78       -8.34      5.56 o 
   4   4  14       38.87       37.22     10.00 o 
   4   1  15        9.06        8.04      7.35 o 
   5   1  15        4.36       -2.76      6.78 o 
   6   1  15       12.92       27.46      8.62 o 
   1   2  15        6.08        5.75      7.70 o 
   2   2  15        4.10       11.49      7.93 o 
   3   2  15        0.14        3.22      7.35 o 
   4   2  15        1.61       -9.83      6.55 o 
   5   2  15        7.82       19.77      8.73 o 
   1   3  15        2.03        0.90     10.57 o 
                                                 
